# Supplementary material for: Accelerating annotation of articles via automated approaches: evaluation of the neXtA5 curation-support tool by neXtProt
Source: Database (Oxford). 2018 Dec 14;2018:bay129. doi: 10.1093/database/bay129 (PMC6301339; doi:10.1093/database/bay129)
Supplement: Supplementary Data [file bay129_supp.zip › Supplementary Table 1.xlsx]

## Sheet: Recall BP
Target	PMID	Rejected?	Agree y(=1)/n(=0)		Number terms C	Number of terms T	% common (between annotators)	Number of terms neXtA5	Recall C		Precision C		Recall T		Precision T		Comment
CDK2	27307074		1	0.857143	3	4	0.75	7	3/3	1	3/7	0.428571	4/4	1	4/7	0.571429
CDK2	25860957		1		1	1	1	6	1/1	1	1/6	0.166667	1/1	1	1/6	0.166667
CDK2	22331465		1		1	2	0.5	4	1/1	1	1/4	0.25	2/2	1	2/4	0.5
CDK2	25550687	I	0		0	2	0	4	NA	0	NA	0	2/2	1	2/4	0.5	rejected by 1 annotator
CDK2	22167200	A, I	1		0	0	0	7	NA	0	NA	0	NA	0	NA	0	rejected by both annotators
CDK2	21319273		1		4	4	1	4	3/4	0.75	3/4	0.75	3/4	0.75	3/4	0.75
CDK2	22828875	A, I	1		0	0	0	5	NA	0	NA	0	NA	0	NA	0	rejected by both annotators
CSK	26882347	A, I	1	1	0	0	0	8	NA	0	NA	0	NA	0	NA	0	rejected by both annotators
CSK	24673570	A, I	1		0	0	0	6	NA	0	NA	0	NA	0	NA	0	rejected by both annotators
CSK	22348736		1		2	2	1	7	1/2	0.5	1/7	0.142857	1/2	0.5	1/7	0.142857
CSK	26901416		1		1	2	0.5	8	1/1	1	1/8	0.125	1/2	0.5	1/8	0.125
CSK	26773066		1		3	3	1	7	3/3	1	3/7	0.428571	3/3	1	3/7	0.428571
CSK	27116701		1		3	3	1	6	2/3	0.666667	2/6	0.333333	2/3	0.666667	2/6	0.333333
FYN	19501919		1	1	2	2	1	7	2/2	1	2/7	0.285714	2/2	1	2/7	0.285714
FYN	17315853	A, V	1		0	0	0	9	NA	0	NA	0	NA	0	NA	0	rejected by both annotators
FYN	23361870		1		1	2	0.5	7	1/1	1	1/7	0.142857	2/2	1	2/7	0.285714
FYN	18854310		1		1	2	0.5	6	1/1	1	1/6	0.166667	2/2	1	2/6	0.333333
FYN	18691323		1		3	4	0.75	7	3/3	1	3/7	0.428571	4/4	1	4/7	0.571429
IRAK4	24030499		1	1	1	5	0.2	5	0/1	0	0/5	0	2/5	0.4	2/5	0.4
IRAK4	27158377		1		2	6	0.333333	6	1/2	0.5	1/8	0.125	3/6	0.5	3/8	0.375
IRAK4	23519847		1		3	8	0.375	5	2/3	0.666667	2/5	0.4	3/8	0.375	3/5	0.6
IRAK4	24567333		1		4	5	0.8	4	0.75	0.75	3/4	0.75	3/5	0.6	3/4	0.75
LRRK2	18097693	V	0	0.8	0	1	0	10	NA	0	NA	0	1/1	1	1/10	0.1	rejected by 1 annotator
LRRK2	24282027		1		1	4	0.25	6	1/1	1	1/6	0.166667	4/4	1	4/6	0.666667
LRRK2	23190742		1		3	4	0.75	9	1/3	0.333333	1/9	0.111111	1/4	0.25	1/9	0.111111
LRRK2	24465451		1		2	5	0.4	8	1/2	0.5	1/8	0.125	2/5	0.4	2/8	0.25
LRRK2	25605758		1		1	3	0.333333	6	0/1	0	0/6	0	1/3	0.333333	1/6	0.166667
LYN	17513616	I	0	0.25	0	1	0	7	NA	0	NA	0	1/1	1	1/7	0.142857	rejected by 1 annotator
LYN	18577747	P	0		0	1	0	6	NA	0	NA	0	0/1	0	0/6	0	rejected by 1 annotator
LYN	23000019	P	0		0	2	0	7	NA	0	NA	0	NA	0	NA	0	rejected by 1 annotator
LYN	21911371	I	0		0	2	0	5	NA	0	NA	0	1/2	0.5	1/5	0.2	rejected by 1 annotator
LYN	19201855		1		1	5	0.2	7	0/1	0	0/7	0	1/5	0.2	1/7	0.142857
LYN	26438848	I	0		0	1	0	8	0/0	0	0/8	0	0/1	0	0/8	0	rejected by 1 annotator
LYN	18817770	I	0		0	1	0	6	0/0	0	0/6	0	0/0	0	0/6	0	rejected by 1 annotator
LYN	27521268		1		2	4	0.5	7	0/2	0	0/7	0	1/4	0.25	1/7	0.142857
PIM1	22944483		1	0.8	1	5	0.2	10	1/1	1	1/10	0.1	3/5	0.6	3/10	0.3
PIM1	27088547	P	0		0	3	0	7	NA	0	NA	0	3/3	1	3/7	0.428571	rejected by 1 annotator
PIM1	25451079		1		2	7	0.285714	6	1/2	0.5	1/6	0.166667	4/7	0.571429	4/6	0.666667
PIM1	26993775		1		1	2	0.5	9	1/1	1	1/9	0.111111	1/2	0.5	1/9	0.111111
PIM1	23131564		1		1	2	0.5	5	1/1	1	1/5	0.2	1/2	0.5	1/5	0.2
RIPK2	26297639		1	1	0	2	0	5	NA	0	NA	0	0/2	0	0/5	0
RIPK2	27045108		1		0	4	0	4	NA	0	NA	0	2/4	0.5	2/4	0.5
RIPK2	27235368		1		1	4	0.25	5	1/1	1	1/5	0.2	2/4	0.5	2/5	0.4
RIPK2	22993319		1		0	4	0	6	NA	0	NA	0	3/4	0.75	3/6	0.5
SGK1	23991167		1	0.6	1	1	1	7	0/1	0	0/7	0	0/1	0	0/7	0
SGK1	26729372	A	0		0	1	0	8	NA	0	NA	0	1/1	1	1/8	0.125	rejected by 1 annotator
SGK1	25200670		1		1	4	0.25	7	0/1	0	0/7	0	1/4	0.25	1/7	0.142857
SGK1	22809514	V	0		0	2	0	7	NA	0	NA	0	2/2	1	2/7	0.285714	rejected by 1 annotator
SGK1	19447520		1		1	2	0.5	6	0/1	0	0/6	0	1/2	0.5	1/6	0.166667
STK11	26352900		1	0.777778	1	3	0.333333	4	1/1	1	1/4	0.25	3/3	1	3/4	0.75
STK11	21266715		1		3	3	1	5	0/3	0	0/5	0	0/3	0	0/5	0
STK11	25240456		1		3	4	0.75	3	1/3	0.333333	1/3	0.333333	1/4	0.25	1/3	0.333333
STK11	27431571	V	0		0	1	0	2	0/0	0	0/2	0	0/1	0	0/2	0	Annotated AND rejected by 1 annotator
STK11	18067639	I, V	1		0	0	0	5	NA	0	NA	0	NA	0	NA	0	rejected by both annotators
STK11	17404884	I, V	1		0	0	0	3	NA	0	NA	0	NA	0	NA	0	rejected by both annotators
STK11	27081308	I, V	1		0	0	0	5	NA	0	NA	0	NA	0	NA	0	rejected by both annotators
STK11	25114112	I	0		0	2	0	4	0/0	0	0/4	0	0/2	0	0/4	0	rejected by 1 annotator
STK11	26068970		1		1	2	0.5	8	0/1	0	0/8	0	0/2	0	0/8	0
SYK	22031919		1	1	3	5	0.6	8	2/3	0.666667	2/8	0.25	2/5	0.4	2/8	0.25
SYK	17442668		1		1	2	0.5	7	NA	0	NA	0	NA	0	NA	0
SYK	25946330		1		4	4	1	8	3/4	0.75	3/8	0.375	3/4	0.75	3/8	0.375
SYK	19124742	A, P	1		0	0	0	7	NA	0	NA	0	NA	0	NA	0	rejected by both annotators
SYK	19549911	A, P	1		0	0	0	7	NA	0	NA	0	NA	0	NA	0	rejected by both annotators
SYK	22914861	A, P	1		0	0	0	7	NA	0	NA	0	NA	0	NA	0	rejected by both annotators
SYK	26438848		1		1	1	1	7	0/1	0	0/7	0	0/1	0	0/7	0
ZAP70	21463338		1	0.8125	1	1	1	8	NA	0	NA	0	NA	0	NA	0
ZAP70	20006311	I	0		0	1	0	8	NA	0	NA	0	NA	0	NA	0	rejected by 1 annotator
ZAP70	24524084	I, P	1		0	0	0	9	NA	0	NA	0	NA	0	NA	0	rejected by both annotators
ZAP70	16339550	P	0		0	2	0	5	0/0	0	0/5	0	2/2	1	2/5	0.4	rejected by 1 annotator
ZAP70	26903241	I, P	1		0	0	0	6	NA	0	NA	0	NA	0	NA	0	rejected by both annotators
ZAP70	15268851	I, P	1		0	0	0	9	NA	0	NA	0	NA	0	NA	0	rejected by both annotators
ZAP70	23786282	I, P	1		0	0	0	3	NA	0	NA	0	NA	0	NA	0	rejected by both annotators
ZAP70	22151263	I, P	1		0	0	0	4	NA	0	NA	0	NA	0	NA	0	Annotated AND rejected by 1 annotator
ZAP70	25601273		1		1	2	0.5	4	0/1	0	0/4	0	0/2	0	0/4	0
ZAP70	18509675	I, P	1		0	0	0	4	0/0	0	0/4	0	0/0	0	0/4	0	rejected by both annotators
ZAP70	19265145	I	0		0	1	0	9	0/0	0	0/9	0	0/1	0	0/9	0	rejected by 1 annotator
ZAP70	25477210		1		1	1	1	4	0/1	0	0/4	0	0/1	0	0/4	0
ZAP70	22472646	I, P	1		0	0	0	7	0/0	0	0/7	0	0/0	0	0/7	0	rejected by both annotators
ZAP70	21829558	I, P	1		0	0	0	5	0/0	0	0/0	0	0/0	0	0/5	0	rejected by both annotators
ZAP70	23124046	I, P	1		0	0	0	5	0/0	0	0/0	0	0/0	0	0/5	0	rejected by both annotators
ZAP70	25092893		1		1	7	0.142857	3	0/1	0	0/3	0	1/7	0.142857	1/3	0.333333
							0.606037			0.270576		0.0902802		0.363448		0.189016
							% common (between annotators)		Recall C		Precision C		Recall T		Precision T
							(see calculation below)
Number terms C	Number of terms T	% common (between annotators)
3	4	0.75
1	1	1
1	2	0.5
4	4	1
2	2	1
1	2	0.5
3	3	1
3	3	1
2	2	1
1	2	0.5
1	2	0.5
3	4	0.75
1	5	0.2
2	6	0.333333
3	8	0.375
4	5	0.8
1	4	0.25
3	4	0.75
2	5	0.4
1	3	0.333333
1	5	0.2
2	4	0.5
1	5	0.2
2	7	0.285714
1	2	0.5
1	2	0.5
1	4	0.25
1	1	1
1	4	0.25
1	2	0.5
1	3	0.333333
3	3	1
3	4	0.75
1	2	0.5
3	5	0.6
1	2	0.5
4	4	1
1	1	1
1	1	1
1	2	0.5
1	1	1
1	7	0.142857
		0.606037

## Sheet: Recall Disease
Target	PMID	Rejected?	Agree y(=1)/n(=0)		Number terms C	Number of terms T	% common (between annotators)	Number of terms neXtA5	Recall C		Precision C		Recall T		Precision T		Comment
CDK2	24004674		1	0.714286	1	1	1	8	1/1	1	1/8	0.125	1/1	1	1/8	0.125
CDK2	25550687	I	0		0	1	0	4	0/0	0	0/4	0	1/1	1	1/4	0.25	rejected by 1 annotator
CDK2	17942901		1		0	2	0	5	0/0	0	0/5	0	2/2	1	2/5	0.4
CDK2	21761349		1		1	1	1	9	1/1	1	1/9	0.111111	1/1	1	1/9	0.111111
CDK2	19838212	A,I	1		0	0	0	6	0/0	0	0/6	0	0/0	0	0/6	0	rejected by both annotators
CDK2	26304236	I	0		0	1	0	6	0/0	0	0/6	0	1/1	1	1/6	0.166667	rejected by 1 annotator
CDK2	11567224		1		3	3	1	8	2/3	0.666667	2/8	0.25	2/3	0.666667	2/8	0.25
CSK	20010872	I	0	0.7	0	3	0	6	0/0	0	0/6	0	3/3	1	3/6	0.5	rejected by 1 annotator
CSK	17494055		1		2	3	0.666667	7	2/2	1	2/7	0.285714	2/3	0.666667	2/7	0.285714
CSK	26751575		1		1	1	1	3	1/1	1	1/3	0.333333	1/1	1	1/3	0.333333
CSK	18268019	A,I	1		0	0	0	2	0/0	0	0/2	0	0/0	0	0/2	0	rejected by both annotators
CSK	25286670	A,I	1		0	0	0	4	0/0	0	0/4	0	0/0	0	0/4	0	rejected by both annotators
CSK	21144596	A,I	1		0	0	0	5	0/0	0	0/5	0	0/0	0	0/5	0	rejected by both annotators
CSK	24648518	A,I	1		0	0	0	3	0/0	0	0/3	0	0/0	0	0/3	0	rejected by both annotators
CSK	26458874	A	0		0	1	0	5	0/0	0	0/5	0	0/1	0	0/5	0	rejected by 1 annotator
CSK	27457684		1		1	1	1	2	1/1	1	1/2	0.5	1/1	1	1/2	0.5
CSK	21242978	I	0		0	2	0	7	0/0	0	0/2	0	2/2	1	2/7	0.285714	rejected by 1 annotator
FYN	21480388	A,I	1	0.75	0	0	0	10	0/0	0	0/10	0	0/0	0	0/10	0	rejected by both annotators
FYN	23284724	V	0		0	1	0	8	0/1	0	0/8	0	1/1	1	1/8	0.125	rejected by 1 annotator
FYN	21741124	A,I	1		0	0	0	6	0/0	0	0/6	0	0/0	0	0/6	0	rejected by both annotators
FYN	22189847	V	0		0	1	0	5	0/0	0	0/5	0	1/1	1	1/5	0.2	rejected by 1 annotator
FYN	17943724		1		1	1	1	7	1/1	1	1/7	0.142857	1/1	1	1/7	0.142857
FYN	19934324		1		1	1	1	6	1/1	1	1/6	0.166667	1/1	1	1/6	0.166667
FYN	24882577		1		1	1	1	5	1/1	1	1/5	0.2	1/1	1	1/5	0.2
FYN	18180382		1		1	1	1	6	1/1	1	1/6	0.166667	1/1	1	1/6	0.166667
IRAK4	24030499		1	0.818182	1	1	1	8	1/1	1	1/8	0.125	1/1	1	1/8	0.125
IRAK4	26621451		1		3	3	1	9	3/3	1	3/9	0.333333	3/3	1	3/9	0.333333
IRAK4	23591012	A,P	1		0	0	0	9	0/0	0	0/9	0	0/0	0	0/9	0
IRAK4	18190779	P	0		0	1	0	7	0/0	0	0/7	0	1/1	1	1/7	0.142857
IRAK4	23209321		1		1	1	1	4	1/1	1	1/4	0.25	1/1	1	1/4	0.25
IRAK4	25404736		1		2	2	1	8	2/2	1	2/8	0.25	2/2	1	2/8	0.25
IRAK4	26884959		1		1	1	1	4	1/1	1	1/4	0.25	1/1	1	1/4	0.25
IRAK4	24316379		1		2	2	1	2	0/2	0	0/2	0	0/2	0	0/2	0
IRAK4	26825884		1		3	3	1	7	2/3	0.666667	2/7	0.285714	2/3	0.666667	2/7	0.285714
IRAK4	27158377	A,P	1		0	0	0	5	0/0	0	0/5	0	0/0	0	0/5	0
IRAK4	21179087	A	0		0	1	0	6	0/0	0	0/6	0	0/1	0	0/6	0
LRRK2	17639429		1	0.888889	1	1	1	11	0/1	0	0/11	0	0/1	0	0/11	0
LRRK2	24355527		1		1	1	1	7	1/1	1	1/7	0.142857	1/1	1	1/7	0.142857
LRRK2	18367605	I,V	1		0	0	0	9	0/0	0	0/9	0	0/0	0	0/9	0	rejected by both annotators
LRRK2	25904107	V	0		0	2	0	7	0/0	0	0/7	0	2/2	1	2/7	0.285714	rejected by 1 annotator
LRRK2	26067490	I,V	1		0	1	0	8	0/0	0	0/8	0	1/1	1	1/8	0.125	rejecetd by 1 annotator
LRRK2	23340200		1		1	5	0.2	11	1/1	1	1/11	0.0909091	4/5	0.8	4/11	0.363636
LRRK2	24117733	I,V	1		0	0	0	7	0/0	0	0/7	0	0/0	0	0/7	0	rejected by both annotators
LRRK2	25989799	I,V	1		0	0	0	6	0/0	0	0/6	0	0/0	0	0/6	0	rejected by both annotators
LRRK2	20197701		1		1	1	1	10	1/1	1	1/10	0.1	1/1	1	1/10	0.1
LYN	22805580	I,P	1	0.833333	0	0	0	10	0/0	0	0/10	0	0/0	0	0/10	0	rejected by both annotators
LYN	18644993		1		1	3	0.333333	5	1/1	1	1/5	0.2	3/3	1	3/5	0.6
LYN	21492125		1		1	1	1	5	1/1	1	1/5	0.2	1/1	1	1/5	0.2
LYN	23936469	V	0		0	2	0	2	0/0	0	0/2	0	2/2	1	2/2	1
LYN	24091144		1		1	1	1	8	1/1	1	1/8	0.125	1/1	1	1/8	0.125
LYN	17918263		1		1	2	0.5	7	1/1	1	1/7	0.142857	2/2	1	2/7	0.285714
PIM1	25834102		1	0.666667	1	2	0.5	6	1/1	1	1/6	0.166667	2/2	1	2/6	0.333333
PIM1	23565217	V	0		0	4	0	7	0/0	0	0/7	0	4/4	1	4/7	0.571429	rejected by 1 annotator
PIM1	20515470	V	0		0	1	0	5	0/0	0	0/5	0	1/1	1	1/5	0.2	rejected by 1 annotator
PIM1	21993851		1		1	3	0.333333	4	1/1	1	1/4	0.25	3/3	1	3/4	0.75
PIM1	20140016		1		0	3	0	3	0/0	0	0/3	0	3/3	1	3/3	1
PIM1	22451912		1		1	1	1	6	1/1	1	1/6	0.166667	1/1	1	1/6	0.166667
RIPK2	25213858	V	0	0.411765	0	2	0	6	0/0	0	0/6	0	2/2	1	2/6	0.333333	Rejected by 1 annotator
RIPK2	22685397	V	0		0	1	0	6	0/0	0	0/6	0	1/1	1	1/6	0.166667	Rejected by 1 annotator
RIPK2	26320862	V	0		0	1	0	3	0/0	0	0/3	0	1/1	1	1/3	0.333333	Rejected by 1 annotator
RIPK2	23525089	V	0		0	1	0	5	0/0	0	0/5	0	1/1	1	1/5	0.2	Rejected by 1 annotator
RIPK2	22993319	V,P	1		0	0	0	3	0/0	0	0/3	0	0/0	0	0/3	0	Rejected by both annotators
RIPK2	21195733	V	0		0	1	0	3	0/0	0	0/3	0	1/1	1	1/3	0.333333	Rejected by 1 annotator
RIPK2	26834734	V	0		0	1	0	2	0/0	0	0/2	0	1/1	1	1/2	0.5	Rejected by 1 annotator
RIPK2	22504414		1		1	3	0.333333	4	0/1	0	0/4	0	2/3	0.666667	2/4	0.5
RIPK2	22314416	V,P	1		0	0	0	1	0/0	0	0/1	0	0/0	0	0/1	0	Rejected by both annotators
RIPK2	27235368	V	0		0	1	0	2	0/0	0	0/2	0	1/1	1	1/2	0.5	Rejected by 1 annotator
RIPK2	22828789		1		1	1	1	4	1/1	1	1/4	0.25	1/1	1	1/4	0.25
RIPK2	25778803	V,P	1		0	0	0	2	0/0	0	0/2	0	0/0	0	0/2	0	Rejected by both annotators
RIPK2	23818254	V	0		0	1	0	5	0/0	0	0/5	0	1/1	1	1/5	0.2	Rejected by 1 annotator
RIPK2	26297639	V	0		0	1	0	3	0/0	0	0/3	0	1/1	1	1/3	0.333333	Rejected by 1 annotator
RIPK2	22615316	V	0		0	1	0	2	0/0	0	0/2	0	1/1	1	1/2	0.5	Rejected by 1 annotator
RIPK2	22491249		1		1	1	1	3	1/1	1	1/3	0.333333	1/1	1	1/3	0.333333
RIPK2	26040030		1		0	2	0	4	0/0	0	0/4	0	2/2	1	2/4	0.5
SGK1	21170869	A,V	1	1	0	0	0	10	0/0	0	0/10	0	0/0	0	0/10	0	Rejected by both annotators
SGK1	25614279	A,V	1		0	0	0	6	0/0	0	0/6	0	0/0	0	0/6	0	Rejected by both annotators
SGK1	24602173		1		1	1	1	6	1/1	1	1/6	0.166667	1/1	1	1/6	0.166667
SGK1	25944668	A,V	1		0	0	0	5	0/0	0	0/5	0	0/0	0	0/5	0	Rejected by both annotators
SGK1	18768591	A,V	1		0	0	0	5	0/0	0	0/5	0	0/0	0	0/5	0	Rejected by both annotators
SGK1	23055545		1		1	1	1	5	1/1	1	1/5	0.2	1/1	1	1/5	0.2
SGK1	20110688		1		1	1	1	3	1/1	1	1/3	0.333333	1/1	1	1/3	0.333333
SGK1	27251632	A,V	1		0	0	0	10	0/0	0	0/10	0	0/0	0	0/10	0	Rejected by both annotators
SGK1	21563193		1		1	1	1	4	1/1	1	1/4	0.25	1/1	1	1/4	0.25
STK11	11212897		1	1	1	3	0.333333	13	1/1	1	1/13	0.0769231	3/3	1	3/13	0.230769
STK11	21118512		1		1	1	1	9	1/1	1	1/9	0.111111	1/1	1	1/9	0.111111
STK11	12533684		1		1	2	0.5	14	1/1	1	1/12	0.0833333	2/2	1	2/12	0.166667
STK11	19615099		1		2	2	1	9	2/2	1	2/9	0.222222	2/2	1	2/9	0.222222
SYK	24523870		1	1	1	1	1	9	1/1	1	1/9	0.111111	1/1	1	1/9	0.111111
SYK	26251216		1		1	2	0.5	8	1/1	1	1/8	0.125	2/2	1	2/8	0.25
SYK	25715120		1		6	6	1	12	6/6	1	6/12	0.5	6/6	1	6/12	0.5
SYK	27322771		1		1	1	1	9	1/1	1	1/9	0.111111	1/1	1	1/9	0.111111
SYK	25148222		1		4	6	0.666667	7	3/4	0.75	3/7	0.428571	3/6	0.5	3/7	0.428571
ZAP70	16280661	I	0	0.714286	0	1	0	3	0/3	0	0/3	0	1/1	1	1/3	0.333333	Rejected by 1 annotator
ZAP70	23893575	P	0		0	1	0	10	0/0	0	0/10	0	0/1	0	0/10	0	Rejected by 1 annotator
ZAP70	22548957		1		1	1	1	3	1/1	1	1/3	0.333333	1/1	1	1/3	0.333333
ZAP70	18465772	I,P	1		0	0	0	4	0/0	0	0/4	0	0/0	0	0/4	0	Rejected by both annotators
ZAP70	18509675		1		2	3	0.666667	4	2/2	1	2/4	0.5	3/3	1	3/4	0.75
ZAP70	23225571		1		1	1	1	2	0/1	0	0/2	0	0/1	0	0/2	0
ZAP70	19377082		1		1	1	1	3	0/1	0	0/3	0	0/1	0	0/3	0
							0.865278			0.425084		0.0959233		0.686532		0.217945
							% common (between annotators)		Recall C		Precision C		Recall T		Precision T
							(see calculation below)
	Number terms C	Number of terms T	% common (between annotators)
	1	1	1
	1	1	1
	3	3	1
	2	3	0.666667
	1	1	1
	1	1	1
	1	1	1
	1	1	1
	1	1	1
	1	1	1
	1	1	1
	3	3	1
	1	1	1
	2	2	1
	1	1	1
	2	2	1
	3	3	1
	1	1	1
	1	1	1
	1	5	0.2
	1	1	1
	1	3	0.333333
	1	1	1
	1	1	1
	1	2	0.5
	1	2	0.5
	1	3	0.333333
	1	1	1
	1	3	0.333333
	1	1	1
	1	1	1
	1	1	1
	1	1	1
	1	1	1
	1	1	1
	1	3	0.333333
	1	1	1
	1	2	0.5
	2	2	1
	1	1	1
	1	2	0.5
	6	6	1
	1	1	1
	4	6	0.666667
	1	1	1
	2	3	0.666667
	1	1	1
	1	1	1
			0.865278
