# Supplementary material for: Accelerating annotation of articles via automated approaches: evaluation of the neXtA5 curation-support tool by neXtProt
Source: Database (Oxford). 2018 Dec 14;2018:bay129. doi: 10.1093/database/bay129 (PMC6301339; doi:10.1093/database/bay129)
Supplement: Supplementary Data [file bay129_supp.zip › Supplementary Table 2.xlsx]

## Sheet: Suppl. Table 2A (BP)
Unique Concept	Proposed concept	Proposed synonym	Rejected	% rejected	Modified	% modified	Accepted	% accepted	TOTAL
GO:0023052	signaling	signaling	154	0.564103	63	0.230769	56	0.205128	273
GO:0032502	developmental process	developmental process	112	0.861538	13	0.1	5	0.0384615	130
GO:0065007	#N/A	biological regulation	110	0.808824	26	0.191176	0	0	136
GO:0016310	phosphorylation	phosphorylation	110	0.47619	55	0.238095	66	0.285714	231
GO:0007165	signal transduction	signal transduction	90	0.762712	11	0.0932203	17	0.144068	118
GO:0006351	transcription, DNA-templated	transcription, DNA-templated	88	0.785714	6	0.0535714	18	0.160714	112
GO:0009058	biosynthetic process	biosynthetic process	83	0.798077	19	0.182692	2	0.0192308	104
GO:0040007	growth	growth	74	0.804348	16	0.173913	2	0.0217391	92
GO:0010467	gene expression	gene expression	55	0.763889	1	0.0138889	16	0.222222	72
GO:0006915	apoptotic process	apoptotic process	44	0.52381	4	0.047619	36	0.428571	84
GO:0009405	#N/A	pathogenesis	42	1	0	0	0	0	42
GO:0051726	regulation of cell cycle	regulation of cell cycle	40	0.816327	2	0.0408163	7	0.142857	49
GO:0007049	cell cycle	cell cycle	37	0.649123	4	0.0701754	16	0.280702	57
GO:0006954	inflammatory response	inflammatory response	36	0.62069	2	0.0344828	20	0.344828	58
GO:0006283	transcription-coupled nucleotide-excision repair	TCR	34	0.772727	9	0.204545	1	0.0227273	44
GO:0016246	#N/A	RNA interference	31	1	0	0	0	0	31
GO:0008283	cell proliferation	cell proliferation	31	0.596154	1	0.0192308	20	0.384615	52
GO:0009056	catabolic process	catabolic process	26	0.590909	10	0.227273	8	0.181818	44
GO:0033673	#N/A	negative regulation of kinase activity	26	1	0	0	0	0	26
GO:0051179	localization	localization	24	0.685714	10	0.285714	1	0.0285714	35
GO:0008152	metabolic process	metabolic process	22	0.88	0	0	3	0.12	25
GO:0016049	cell growth	cell growth	21	0.807692	1	0.0384615	4	0.153846	26
GO:0045087	innate immune response	innate immune response	19	0.76	0	0	6	0.24	25
GO:0001816	cytokine production	cytokine production	17	0.515152	1	0.030303	15	0.454545	33
GO:0008219	cell death	cell death	16	0.571429	2	0.0714286	10	0.357143	28
GO:0006412	translation	translation	16	0.533333	1	0.0333333	13	0.433333	30
GO:0042110	T cell activation	T cell activation	14	0.7	0	0	6	0.3	20
GO:0051320	S phase	S-phase	13	0.464286	5	0.178571	10	0.357143	28
GO:0046903	secretion	secretion	13	0.5	7	0.269231	6	0.230769	26
GO:0006914	autophagy	autophagy	13	0.65	0	0	7	0.35	20
GO:0030154	cell differentiation	cell differentiation	12	0.857143	2	0.142857	0	0	14
GO:0032259	#N/A	methylation	12	1	0	0	0	0	12
GO:0006260	DNA replication	DNA replication	11	0.55	0	0	9	0.45	20
GO:0009293	#N/A	transduction	11	0.785714	3	0.214286	0	0	14
GO:0006810	#N/A	transport	11	1	0	0	0	0	11
GO:0046960	sensitization	sensitization	11	0.916667	0	0	1	0.0833333	12
GO:0016311	#N/A	dephosphorylation	10	1	0	0	0	0	10
GO:0042592	#N/A	homeostatic process	9	0.5625	7	0.4375	0	0	16
GO:0097421	liver regeneration	Liver regeneration	9	0.75	0	0	3	0.25	12
GO:0098657	#N/A	import into cell	9	0.9	1	0.1	0	0	10
GO:0007155	cell adhesion	cell adhesion	9	0.9	0	0	1	0.1	10
GO:0051235	#N/A	retention	9	0.9	1	0.1	0	0	10
GO:0043473	pigmentation	pigmentation	9	0.9	0	0	1	0.1	10
GO:0001906	cell killing	necrosis	8	0.666667	2	0.166667	2	0.166667	12
GO:0045736	#N/A	CDK inhibitor	8	0.888889	1	0.111111	0	0	9
GO:0042127	#N/A	regulation of cell proliferation	8	0.8	2	0.2	0	0	10
GO:0007268	chemical synaptic transmission	chemical synaptic transmission	8	0.8	0	0	2	0.2	10
GO:0072574	hepatocyte proliferation	hepatocyte proliferation	7	0.875	0	0	1	0.125	8
GO:0007610	behavior	behaviour	7	0.777778	0	0	2	0.222222	9
GO:0016477	cell migration	cell migration	7	0.35	2	0.1	11	0.55	20
GO:0072583	clathrin-dependent endocytosis	clathrin-dependent endocytosis	7	0.583333	1	0.0833333	4	0.333333	12
GO:0030217	T cell differentiation	T cell differentiation	7	0.7	0	0	3	0.3	10
GO:0071897	#N/A	DNA synthesis	6	1	0	0	0	0	6
GO:0000279	M phase	M-phase	6	0.75	1	0.125	1	0.125	8
GO:1901987	#N/A	cell cycle control	6	1	0	0	0	0	6
GO:0007067	mitotic nuclear division	mitosis	6	0.75	0	0	2	0.25	8
GO:0051318	#N/A	G1 phase	6	1	0	0	0	0	6
GO:0051301	#N/A	cell division	6	1	0	0	0	0	6
GO:0060291	#N/A	long-term synaptic potentiation	6	1	0	0	0	0	6
GO:0007420	brain development	brain development	6	0.857143	0	0	1	0.142857	7
GO:0045292	#N/A	splicing	6	1	0	0	0	0	6
GO:0070988	#N/A	demethylation	6	1	0	0	0	0	6
GO:0035556	intracellular signal transduction	intracellular signal transduction	6	1	0	0	0	0	6
GO:0007050	cell cycle arrest	cell cycle arrest	5	0.833333	0	0	1	0.166667	6
GO:0009790	embryo development	embryo development	5	0.833333	0	0	1	0.166667	6
GO:0000187	activation of MAPK activity	MAPK activation	5	0.3125	0	0	11	0.6875	16
GO:0031175	neuron projection development	neurite outgrowth	5	0.625	0	0	3	0.375	8
GO:0042060	wound healing	wound healing	5	0.625	0	0	3	0.375	8
GO:0006909	phagocytosis	phagocytosis	5	0.357143	0	0	9	0.642857	14
GO:0001775	cell activation	cell activation	5	0.625	0	0	3	0.375	8
GO:0002524	hypersensitivity	hypersensitivity	5	0.555556	1	0.111111	3	0.333333	9
GO:0007613	memory	memory	5	0.357143	4	0.285714	5	0.357143	14
GO:0051641	#N/A	cellular localization	5	1	0	0	0	0	5
GO:0006306	DNA methylation	DNA methylation	5	0.833333	0	0	1	0.166667	6
GO:0044838	cell quiescence	quiescence	5	0.625	0	0	3	0.375	8
GO:0032623	interleukin-2 production	IL-2 production	5	0.833333	0	0	1	0.166667	6
GO:0050852	T cell receptor signaling pathway	TCR signaling pathway	5	0.833333	0	0	1	0.166667	6
GO:0006919	#N/A	caspase activation	4	1	0	0	0	0	4
GO:0006281	DNA repair	DNA repair	4	0.666667	0	0	2	0.333333	6
GO:0009566	fertilization	fertilization	4	0.666667	0	0	2	0.333333	6
GO:0006955	immune response	immune response	4	0.5	1	0.125	3	0.375	8
GO:0030163	protein catabolic process	protein catabolic process	4	0.666667	0	0	2	0.333333	6
GO:0012501	programmed cell death	programmed cell death	4	1	0	0	0	0	4
GO:0044351	#N/A	macropinocytosis	4	1	0	0	0	0	4
GO:0007568	#N/A	aging	4	1	0	0	0	0	4
GO:0006413	#N/A	translation initiation	4	1	0	0	0	0	4
GO:0006814	#N/A	sodium transport	4	1	0	0	0	0	4
GO:0030097	#N/A	hematopoiesis	4	1	0	0	0	0	4
GO:0002250	adaptive immune response	adaptive immune response	4	1	0	0	0	0	4
GO:0046776	#N/A	major histocompatibility complex	4	1	0	0	0	0	4
GO:0019725	#N/A	cellular homeostasis	4	1	0	0	0	0	4
GO:0042113	B cell activation	B cell activation	4	0.666667	0	0	2	0.333333	6
GO:0036074	#N/A	metaplasia	4	0.666667	2	0.333333	0	0	6
GO:0007565	#N/A	gestation	4	1	0	0	0	0	4
GO:0032615	#N/A	IL-12 production	4	1	0	0	0	0	4
GO:0072643	interferon-gamma secretion	IFN-gamma secretion	4	0.666667	0	0	2	0.333333	6
GO:0016579	#N/A	deubiquitination	4	1	0	0	0	0	4
GO:0042098	T cell proliferation	T cell proliferation	3	0.75	0	0	1	0.25	4
GO:0016055	Wnt signaling pathway	Wnt signaling pathway	3	0.75	0	0	1	0.25	4
GO:0043303	mast cell degranulation	mast cell degranulation	3	0.75	0	0	1	0.25	4
GO:0030168	platelet activation	platelet activation	3	0.75	0	0	1	0.25	4
GO:0007612	learning	learning	3	0.5	1	0.166667	2	0.333333	6
GO:0008104	protein localization	protein localization	3	1	0	0	0	0	3
GO:0019058	#N/A	viral replication	3	0.75	1	0.25	0	0	4
GO:0051168	nuclear export	nuclear export	3	0.75	0	0	1	0.25	4
GO:0030258	lipid modification	lipid modification	3	0.75	0	0	1	0.25	4
GO:0031573	#N/A	S-phase checkpoint	2	1	0	0	0	0	2
GO:0035188	#N/A	hatching	2	1	0	0	0	0	2
GO:0036207	#N/A	activation of histone gene expression	2	1	0	0	0	0	2
GO:0051298	centrosome duplication	centrosome duplication	2	0.5	0	0	2	0.5	4
GO:0000278	#N/A	mitotic cell cycle	2	1	0	0	0	0	2
GO:0001894	#N/A	tissue homeostasis	2	1	0	0	0	0	2
GO:0044770	cell cycle phase transition	cell cycle transition	2	0.5	1	0.25	1	0.25	4
GO:0006457	#N/A	protein folding	2	1	0	0	0	0	2
GO:0007224	smoothened signaling pathway	smoothened signaling pathway	2	1	0	0	0	0	2
GO:0008380	#N/A	RNA splicing	2	1	0	0	0	0	2
GO:0002870	T cell anergy	T cell anergy	2	1	0	0	0	0	2
GO:0080005	#N/A	photosystem stoichiometry adjustment	2	1	0	0	0	0	2
GO:0006897	endocytosis	endocytosis	2	0.2	3	0.3	5	0.5	10
GO:0031179	#N/A	peptide modification	2	1	0	0	0	0	2
GO:0072584	#N/A	caveolin-mediated endocytosis	2	1	0	0	0	0	2
GO:0048041	#N/A	focal adhesion assembly	2	1	0	0	0	0	2
GO:0048286	#N/A	lung alveolus development	2	1	0	0	0	0	2
GO:0060425	#N/A	lung morphogenesis	2	1	0	0	0	0	2
GO:0006629	#N/A	lipid metabolism	2	1	0	0	0	0	2
GO:0006749	#N/A	glutathione metabolism	2	1	0	0	0	0	2
GO:0032640	tumor necrosis factor production	TNF production	2	0.333333	0	0	4	0.666667	6
GO:0055085	#N/A	membrane transport	2	1	0	0	0	0	2
GO:0006309	apoptotic DNA fragmentation	DNA fragmentation	2	0.5	0	0	2	0.5	4
GO:0034614	cellular response to reactive oxygen species	cellular response to ROS	2	1	0	0	0	0	2
GO:0000239	#N/A	pachytene	2	1	0	0	0	0	2
GO:0009826	#N/A	cell elongation	2	1	0	0	0	0	2
GO:0097166	#N/A	lens epithelial cell proliferation	2	1	0	0	0	0	2
GO:0031623	#N/A	receptor internalization	2	1	0	0	0	0	2
GO:0043491	protein kinase B signaling	Akt signaling	2	1	0	0	0	0	2
GO:0098754	#N/A	detoxification	2	1	0	0	0	0	2
GO:1903409	reactive oxygen species biosynthetic process	ROS generation	2	0.5	0	0	2	0.5	4
GO:0007059	#N/A	chromosome segregation	2	1	0	0	0	0	2
GO:0042552	#N/A	myelination	2	1	0	0	0	0	2
GO:0070555	#N/A	response to IL-1	2	1	0	0	0	0	2
GO:0032147	#N/A	protein kinase activation	2	1	0	0	0	0	2
GO:0014065	phosphatidylinositol 3-kinase signaling	phosphatidylinositol 3-kinase signaling	2	1	0	0	0	0	2
GO:0007219	Notch signaling pathway	Notch signaling pathway	2	1	0	0	0	0	2
GO:0030041	#N/A	actin polymerization	2	1	0	0	0	0	2
GO:0070265	necrotic cell death	Necrotic cell death	2	1	0	0	0	0	2
GO:0009725	#N/A	growth regulator	2	1	0	0	0	0	2
GO:0006096	glycolytic process	glycolysis	2	0.333333	0	0	4	0.666667	6
GO:0001171	#N/A	reverse transcription	2	1	0	0	0	0	2
GO:0030316	#N/A	osteoclast differentiation	2	1	0	0	0	0	2
GO:0007159	#N/A	Leukocyte adhesion	2	1	0	0	0	0	2
GO:0033622	integrin activation	integrin activation	2	0.5	0	0	2	0.5	4
GO:0045730	#N/A	oxidative burst	2	1	0	0	0	0	2
GO:0050663	cytokine secretion	cytokine secretion	2	0.5	0	0	2	0.5	4
GO:0030010	#N/A	cell polarization	2	1	0	0	0	0	2
GO:0042493	#N/A	drug resistance	2	1	0	0	0	0	2
GO:0050853	B cell receptor signaling pathway	B-cell receptor signaling pathway	2	1	0	0	0	0	2
GO:0009653	anatomical structure morphogenesis	morphogenesis	2	0.5	1	0.25	1	0.25	4
GO:0016525	#N/A	inhibition of angiogenesis	2	1	0	0	0	0	2
GO:1904019	#N/A	epithelial cell apoptosis	2	1	0	0	0	0	2
GO:0019882	#N/A	antigen presentation	2	1	0	0	0	0	2
GO:0000165	MAPK cascade	MAPK signaling	2	0.5	0	0	2	0.5	4
GO:0007154	#N/A	cell communication	2	1	0	0	0	0	2
GO:0007265	#N/A	Ras protein signal transduction	2	1	0	0	0	0	2
GO:0007399	#N/A	nervous system development	2	1	0	0	0	0	2
GO:0001525	angiogenesis	angiogenesis	2	0.285714	0	0	5	0.714286	7
GO:0048468	#N/A	cell development	2	0.666667	1	0.333333	0	0	3
GO:0070507	#N/A	regulation of microtubule cytoskeleton organization	2	1	0	0	0	0	2
GO:0048167	regulation of synaptic plasticity	regulation of synaptic plasticity	2	1	0	0	0	0	2
GO:0001501	#N/A	skeletal development	2	1	0	0	0	0	2
GO:0001503	#N/A	bone formation	2	1	0	0	0	0	2
GO:1903009	#N/A	proteasome degradation	2	1	0	0	0	0	2
GO:0006974	cellular response to DNA damage stimulus	DNA damage response	2	0.5	1	0.25	1	0.25	4
GO:0030183	B cell differentiation	B-cell differentiation	2	0.5	0	0	2	0.5	4
GO:0072608	interleukin-10 secretion	IL-10 secretion	2	0.5	0	0	2	0.5	4
GO:0032196	#N/A	transposition	2	1	0	0	0	0	2
GO:0030174	#N/A	DNA replication licensing	2	1	0	0	0	0	2
GO:1905517	macrophage migration	macrophage migration	2	0.5	0	0	2	0.5	4
GO:0016458	#N/A	gene silencing	2	1	0	0	0	0	2
GO:0032776	#N/A	cytosine methylation	2	1	0	0	0	0	2
GO:0009888	#N/A	histogenesis	2	1	0	0	0	0	2
GO:0007596	#N/A	blood coagulation	2	1	0	0	0	0	2
GO:0097009	#N/A	energy homeostasis	2	1	0	0	0	0	2
GO:0030431	#N/A	dormancy	2	1	0	0	0	0	2
GO:0006979	#N/A	response to oxidative stress	2	1	0	0	0	0	2
GO:0006468	protein phosphorylation	protein phosphorylation	2	0.5	0	0	2	0.5	4
GO:0019835	#N/A	cytolysis	2	1	0	0	0	0	2
GO:0071888	#N/A	macrophage apoptosis	2	1	0	0	0	0	2
GO:0000398	#N/A	pre-mRNA splicing	2	1	0	0	0	0	2
GO:0006397	#N/A	mRNA processing	2	1	0	0	0	0	2
GO:0006406	#N/A	mRNA transport from nucleus to cytoplasm	2	1	0	0	0	0	2
GO:0009299	#N/A	mRNA synthesis	2	1	0	0	0	0	2
GO:0016071	#N/A	mRNA metabolism	2	1	0	0	0	0	2
GO:0030261	#N/A	chromosome condensation	2	1	0	0	0	0	2
GO:0051028	#N/A	mRNA transport	2	1	0	0	0	0	2
GO:0008285	#N/A	inhibition of cell proliferation	2	1	0	0	0	0	2
GO:0006402	#N/A	mRNA decay	2	1	0	0	0	0	2
GO:0045580	#N/A	regulation of T-cell differentiation	2	1	0	0	0	0	2
GO:0075713	#N/A	provirus integration	2	1	0	0	0	0	2
GO:0042254	ribosome biogenesis	ribosome biogenesis	2	0.5	0	0	2	0.5	4
GO:0001896	#N/A	autolysis	2	1	0	0	0	0	2
GO:0006508	#N/A	proteolysis	2	1	0	0	0	0	2
GO:0072615	#N/A	IL-17A secretion	2	1	0	0	0	0	2
GO:0097087	#N/A	IL-17A production	2	1	0	0	0	0	2
GO:0019075	#N/A	viral maturation	2	1	0	0	0	0	2
GO:0032495	#N/A	response to muramyl dipeptide	2	1	0	0	0	0	2
GO:0051607	#N/A	antiviral response	2	1	0	0	0	0	2
GO:2000278	regulation of DNA biosynthetic process	regulation of DNA synthesis	1	0.5	0	0	1	0.5	2
GO:0000075	cell cycle checkpoint	G1/S checkpoint	1	0.5	0	0	1	0.5	2
GO:0007269	neurotransmitter secretion	neurotransmitter secretion	1	0.166667	0	0	5	0.833333	6
GO:0032616	interleukin-13 production	IL-13 production	1	0.5	0	0	1	0.5	2
GO:0030216	keratinocyte differentiation	keratinocyte differentiation	1	0.5	0	0	1	0.5	2
GO:0001556	oocyte maturation	oocyte maturation	1	0.5	0	0	1	0.5	2
GO:0007286	spermatid development	spermiogenesis	1	0.5	0	0	1	0.5	2
GO:0008584	male gonad development	testicular development	1	0.5	0	0	1	0.5	2
GO:0016242	negative regulation of macroautophagy	inhibition of macroautophagy	1	0.5	0	0	1	0.5	2
GO:0048469	cell maturation	cell maturation	1	0.5	0	0	1	0.5	2
GO:0032496	response to lipopolysaccharide	response to lipopolysaccharide	1	0.5	0	0	1	0.5	2
GO:0045453	bone resorption	bone resorption	1	0.166667	1	0.166667	4	0.666667	6
GO:0044546	#N/A	NLRP3 inflammasome activation	1	1	0	0	0	0	1
GO:0032635	interleukin-6 production	IL-6 production	1	0.25	0	0	3	0.75	4
GO:2000144	positive regulation of DNA-templated transcription, initiation	transactivation	1	0.5	0	0	1	0.5	2
GO:0006811	#N/A	ion transport	1	1	0	0	0	0	1
GO:0002115	store-operated calcium entry	SOCE	1	0.5	0	0	1	0.5	2
GO:0016192	vesicle-mediated transport	vesicular transport	1	0.5	0	0	1	0.5	2
GO:0035624	receptor transactivation	receptor transactivation	1	0.5	0	0	1	0.5	2
GO:0006338	chromatin remodeling	chromatin modeling	1	0.5	0	0	1	0.5	2
GO:0000077	DNA damage checkpoint	DNA damage checkpoint	1	0.166667	0	0	5	0.833333	6
GO:0007173	#N/A	epidermal growth factor receptor signaling pathway	1	0.5	1	0.5	0	0	2
GO:0032801	receptor catabolic process	receptor catabolic process	1	0.5	0	0	1	0.5	2
GO:0042416	dopamine biosynthetic process	dopamine biosynthetic process	1	0.5	0	0	1	0.5	2
GO:0046785	microtubule polymerization	microtubule polymerization	1	0.25	0	0	3	0.75	4
GO:0019722	calcium-mediated signaling	calcium signaling	1	0.5	0	0	1	0.5	2
GO:0006911	#N/A	phagosome formation	1	0.5	1	0.5	0	0	2
GO:0006235	#N/A	dTTP biosynthesis	1	1	0	0	0	0	1
GO:0030330	#N/A	p53 signaling pathway	1	0.5	1	0.5	0	0	2
GO:0050868	negative regulation of T cell activation	inhibition of T cell activation	1	0.5	0	0	1	0.5	2
GO:0022008	neurogenesis	neurogenesis	1	0.25	0	0	3	0.75	4
GO:0010506	regulation of autophagy	regulation of autophagy	1	0.5	0	0	1	0.5	2
GO:0048488	synaptic vesicle endocytosis	synaptic vesicle endocytosis	1	0.25	0	0	3	0.75	4
GO:0031629	synaptic vesicle fusion to presynaptic active zone membrane	synaptic vesicle fusion to presynaptic active zone membrane	1	0.5	0	0	1	0.5	2
GO:0032613	interleukin-10 production	IL-10 production	1	0.25	0	0	3	0.75	4
GO:1904044	response to aldosterone	response to aldosterone	1	0.5	0	0	1	0.5	2
GO:1990874	vascular smooth muscle cell proliferation	VSMC proliferation	1	0.25	0	0	3	0.75	4
GO:0072519	parasitism	parasitism	1	0.5	0	0	1	0.5	2
GO:0006956	complement activation	complement activation	1	0.5	0	0	1	0.5	2
GO:0043687	#N/A	post-translational protein modification	1	1	0	0	0	0	1
GO:0070431	nucleotide-binding oligomerization domain containing 2 signaling pathway	NOD2 signaling pathway	1	0.5	0	0	1	0.5	2
GO:0051403	stress-activated MAPK cascade	p38 MAPK signaling	0	0	1	0.5	1	0.5	2
GO:0051092	positive regulation of NF-kappaB transcription factor activity	NF-kappaB activation	0	0	3	0.3	7	0.7	10
GO:0007126	meiotic nuclear division	meiosis	0	0	1	0.5	1	0.5	2
GO:0007135	meiosis II	meiosis II	0	0	1	0.5	1	0.5	2
GO:0006900	membrane budding	membrane budding	0	0	1	0.5	1	0.5	2
GO:2000145	regulation of cell motility	regulation of cell motility	0	0	1	0.5	1	0.5	2
GO:0043696	dedifferentiation	dedifferentiation	0	0	1	0.5	1	0.5	2
GO:0002335	mature B cell differentiation	mature cell development	0	0	1	0.5	1	0.5	2
GO:0019222	regulation of metabolic process	regulation of metabolism	0	0	1	0.5	1	0.5	2
GO:0006913	nucleocytoplasmic transport	nucleocytoplasmic shuttling	0	0	0	0	2	1	2
GO:0039693	viral DNA genome replication	viral DNA replication	0	0	0	0	2	1	2
GO:0090398	cellular senescence	cellular senescence	0	0	0	0	4	1	4
GO:0006302	double-strand break repair	double-strand break repair	0	0	0	0	2	1	2
GO:0050765	negative regulation of phagocytosis	negative regulation of phagocytosis	0	0	0	0	2	1	2
GO:0035329	hippo signaling	hippo signaling	0	0	0	0	1	1	1
GO:0007160	cell-matrix adhesion	cell-matrix adhesion	0	0	0	0	2	1	2
GO:0048870	cell motility	cell motility	0	0	0	0	6	1	6
GO:0051321	meiotic cell cycle	Meiotic cell cycle	0	0	0	0	2	1	2
GO:0042981	regulation of apoptotic process	regulation of apoptosis	0	0	0	0	2	1	2
GO:0014732	skeletal muscle atrophy	Skeletal muscle atrophy	0	0	0	0	2	1	2
GO:0016241	regulation of macroautophagy	regulation of macroautophagy	0	0	0	0	2	1	2
GO:0070309	lens fiber cell morphogenesis	lens fiber cell morphogenesis	0	0	0	0	2	1	2
GO:0048709	oligodendrocyte differentiation	oligodendrocyte differentiation	0	0	0	0	2	1	2
GO:0010573	vascular endothelial growth factor production	VEGF production	0	0	0	0	2	1	2
GO:0051225	spindle assembly	spindle formation	0	0	0	0	2	1	2
GO:0030334	regulation of cell migration	regulation of cell migration	0	0	0	0	2	1	2
GO:0032602	chemokine production	chemokine production	0	0	0	0	2	1	2
GO:0032606	type I interferon production	type I interferon production	0	0	0	0	2	1	2
GO:0032620	interleukin-17 production	IL-17 production	0	0	0	0	2	1	2
GO:0042048	olfactory behavior	olfactory behavior	0	0	0	0	2	1	2
GO:0036290	protein trans-autophosphorylation	trans-autophosphorylation	0	0	0	0	2	1	2
GO:0043161	proteasome-mediated ubiquitin-dependent protein catabolic process	proteasomal pathway	0	0	0	0	2	1	2
GO:0035148	tube formation	tube formation	0	0	0	0	3	1	3
GO:0036035	osteoclast development	osteoclast development	0	0	0	0	4	1	4
GO:0000910	cytokinesis	cytokinesis	0	0	0	0	2	1	2
GO:0030032	lamellipodium assembly	lamellipodium formation	0	0	0	0	2	1	2
GO:0072672	neutrophil extravasation	neutrophil extravasation	0	0	0	0	2	1	2
GO:1990266	neutrophil migration	neutrophil migration	0	0	0	0	2	1	2
GO:0098609	cell-cell adhesion	cell-cell adhesion	0	0	0	0	2	1	2
GO:0001837	epithelial to mesenchymal transition	epithelial to mesenchymal transition	0	0	0	0	4	1	4
GO:0003006	developmental process involved in reproduction	puberty	0	0	0	0	2	1	2
GO:0036324	vascular endothelial growth factor receptor-2 signaling pathway	VEGFR-2 signaling pathway	0	0	0	0	2	1	2
GO:0043542	endothelial cell migration	endothelial cell migration	0	0	0	0	2	1	2
GO:0050673	epithelial cell proliferation	epithelial cell proliferation	0	0	0	0	2	1	2
GO:0030593	neutrophil chemotaxis	neutrophil chemotaxis	0	0	0	0	2	1	2
GO:0071605	monocyte chemotactic protein-1 production	MCP-1 production	0	0	0	0	2	1	2
GO:0000045	autophagosome assembly	autophagosome formation	0	0	0	0	2	1	2
GO:0007411	axon guidance	axon guidance	0	0	0	0	2	1	2
GO:0097320	plasma membrane tubulation	plasma membrane tubulation	0	0	0	0	2	1	2
GO:0036481	intrinsic apoptotic signaling pathway in response to hydrogen peroxide	intrinsic apoptotic signaling pathway in response to hydrogen peroxide	0	0	0	0	2	1	2
GO:0000266	mitochondrial fission	mitochondrial fission	0	0	0	0	2	1	2
GO:0008053	mitochondrial fusion	mitochondrial fusion	0	0	0	0	2	1	2
GO:0090148	membrane fission	membrane fission	0	0	0	0	2	1	2
GO:0006887	exocytosis	exocytosis	0	0	0	0	4	1	4
GO:0016236	macroautophagy	macroautophagy	0	0	0	0	2	1	2
GO:0001649	osteoblast differentiation	osteoblast differentiation	0	0	0	0	2	1	2
GO:0045576	mast cell activation	mast cell activation	0	0	0	0	2	1	2
GO:0070527	platelet aggregation	platelet aggregation	0	0	0	0	2	1	2
GO:0036215	response to stem cell factor	response to SCF	0	0	0	0	2	1	2
GO:0097352	autophagosome maturation	autophagosome maturation	0	0	0	0	2	1	2
GO:0098792	xenophagy	xenophagy	0	0	0	0	2	1	2
GO:0009117	nucleotide metabolic process	nucleotide metabolism	0	0	0	0	1	1	1
GO:0060348	bone development	bone development	0	0	0	0	2	1	2
GO:0043066	negative regulation of apoptotic process	pro-survival	0	0	0	0	2	1	2
GO:0001935	endothelial cell proliferation	endothelial cell proliferation	0	0	0	0	2	1	2
GO:0046323	glucose import	glucose uptake	0	0	0	0	2	1	2
GO:0002377	immunoglobulin production	antibody production	0	0	0	0	2	1	2
GO:0019233	sensory perception of pain	Nociception	0	0	0	0	2	1	2
GO:0000422	mitophagy	mitophagy	0	0	0	0	2	1	2
GO:0030098	lymphocyte differentiation	lymphocyte differentiation	0	0	0	0	1	1	1

## Sheet: Sheet2
Unique Concept	Proposed concept	Proposed synonym	Rejected	% rejected	Modified	% modified	Accepted	% accepted	TOTAL
GO:0023052	signaling	signaling	154	0.564103	63	0.230769	56	0.205128	273
GO:0032502	developmental process	developmental process	112	0.861538	13	0.1	5	0.0384615	130
GO:0065007	#N/A	biological regulation	110	0.808824	26	0.191176	0	0	136
GO:0016310	phosphorylation	phosphorylation	110	0.47619	55	0.238095	66	0.285714	231
GO:0007165	signal transduction	signal transduction	90	0.762712	11	0.0932203	17	0.144068	118
GO:0006351	transcription, DNA-templated	transcription, DNA-templated	88	0.785714	6	0.0535714	18	0.160714	112
GO:0009058	biosynthetic process	biosynthetic process	83	0.798077	19	0.182692	2	0.0192308	104
GO:0040007	growth	growth	74	0.804348	16	0.173913	2	0.0217391	92
GO:0010467	gene expression	gene expression	55	0.763889	1	0.0138889	16	0.222222	72
GO:0006915	apoptotic process	apoptotic process	44	0.52381	4	0.047619	36	0.428571	84
GO:0009405	#N/A	pathogenesis	42	1	0	0	0	0	42
GO:0051726	regulation of cell cycle	regulation of cell cycle	40	0.816327	2	0.0408163	7	0.142857	49
GO:0007049	cell cycle	cell cycle	37	0.649123	4	0.0701754	16	0.280702	57
GO:0006954	inflammatory response	inflammatory response	36	0.62069	2	0.0344828	20	0.344828	58
GO:0006283	transcription-coupled nucleotide-excision repair	TCR	34	0.772727	9	0.204545	1	0.0227273	44
GO:0016246	#N/A	RNA interference	31	1	0	0	0	0	31
GO:0008283	cell proliferation	cell proliferation	31	0.596154	1	0.0192308	20	0.384615	52
GO:0009056	catabolic process	catabolic process	26	0.590909	10	0.227273	8	0.181818	44
GO:0033673	#N/A	negative regulation of kinase activity	26	1	0	0	0	0	26
GO:0051179	localization	localization	24	0.685714	10	0.285714	1	0.0285714	35
GO:0008152	metabolic process	metabolic process	22	0.88	0	0	3	0.12	25
GO:0016049	cell growth	cell growth	21	0.807692	1	0.0384615	4	0.153846	26
GO:0045087	innate immune response	innate immune response	19	0.76	0	0	6	0.24	25
GO:0001816	cytokine production	cytokine production	17	0.515152	1	0.030303	15	0.454545	33
GO:0008219	cell death	cell death	16	0.571429	2	0.0714286	10	0.357143	28
GO:0006412	translation	translation	16	0.533333	1	0.0333333	13	0.433333	30
GO:0042110	T cell activation	T cell activation	14	0.7	0	0	6	0.3	20
GO:0051320	S phase	S-phase	13	0.464286	5	0.178571	10	0.357143	28
GO:0046903	secretion	secretion	13	0.5	7	0.269231	6	0.230769	26
GO:0006914	autophagy	autophagy	13	0.65	0	0	7	0.35	20
GO:0030154	cell differentiation	cell differentiation	12	0.857143	2	0.142857	0	0	14
GO:0032259	#N/A	methylation	12	1	0	0	0	0	12
GO:0006260	DNA replication	DNA replication	11	0.55	0	0	9	0.45	20
GO:0009293	#N/A	transduction	11	0.785714	3	0.214286	0	0	14
GO:0006810	#N/A	transport	11	1	0	0	0	0	11
GO:0046960	sensitization	sensitization	11	0.916667	0	0	1	0.0833333	12
GO:0016311	#N/A	dephosphorylation	10	1	0	0	0	0	10
GO:0042592	#N/A	homeostatic process	9	0.5625	7	0.4375	0	0	16
GO:0097421	liver regeneration	Liver regeneration	9	0.75	0	0	3	0.25	12
GO:0098657	#N/A	import into cell	9	0.9	1	0.1	0	0	10
GO:0007155	cell adhesion	cell adhesion	9	0.9	0	0	1	0.1	10
GO:0051235	#N/A	retention	9	0.9	1	0.1	0	0	10
GO:0043473	pigmentation	pigmentation	9	0.9	0	0	1	0.1	10
GO:0001906	cell killing	necrosis	8	0.666667	2	0.166667	2	0.166667	12
GO:0045736	#N/A	CDK inhibitor	8	0.888889	1	0.111111	0	0	9
GO:0042127	#N/A	regulation of cell proliferation	8	0.8	2	0.2	0	0	10
GO:0007268	chemical synaptic transmission	chemical synaptic transmission	8	0.8	0	0	2	0.2	10
GO:0072574	hepatocyte proliferation	hepatocyte proliferation	7	0.875	0	0	1	0.125	8
GO:0007610	behavior	behaviour	7	0.777778	0	0	2	0.222222	9
GO:0016477	cell migration	cell migration	7	0.35	2	0.1	11	0.55	20
GO:0072583	clathrin-dependent endocytosis	clathrin-dependent endocytosis	7	0.583333	1	0.0833333	4	0.333333	12
GO:0030217	T cell differentiation	T cell differentiation	7	0.7	0	0	3	0.3	10
GO:0071897	#N/A	DNA synthesis	6	1	0	0	0	0	6
GO:0000279	M phase	M-phase	6	0.75	1	0.125	1	0.125	8
GO:1901987	#N/A	cell cycle control	6	1	0	0	0	0	6
GO:0007067	mitotic nuclear division	mitosis	6	0.75	0	0	2	0.25	8
GO:0051318	#N/A	G1 phase	6	1	0	0	0	0	6
GO:0051301	#N/A	cell division	6	1	0	0	0	0	6
GO:0060291	#N/A	long-term synaptic potentiation	6	1	0	0	0	0	6
GO:0007420	brain development	brain development	6	0.857143	0	0	1	0.142857	7
GO:0045292	#N/A	splicing	6	1	0	0	0	0	6
GO:0070988	#N/A	demethylation	6	1	0	0	0	0	6
GO:0035556	intracellular signal transduction	intracellular signal transduction	6	1	0	0	0	0	6
GO:0007050	cell cycle arrest	cell cycle arrest	5	0.833333	0	0	1	0.166667	6
GO:0009790	embryo development	embryo development	5	0.833333	0	0	1	0.166667	6
GO:0000187	activation of MAPK activity	MAPK activation	5	0.3125	0	0	11	0.6875	16
GO:0031175	neuron projection development	neurite outgrowth	5	0.625	0	0	3	0.375	8
GO:0042060	wound healing	wound healing	5	0.625	0	0	3	0.375	8
GO:0006909	phagocytosis	phagocytosis	5	0.357143	0	0	9	0.642857	14
GO:0001775	cell activation	cell activation	5	0.625	0	0	3	0.375	8
GO:0002524	hypersensitivity	hypersensitivity	5	0.555556	1	0.111111	3	0.333333	9
GO:0007613	memory	memory	5	0.357143	4	0.285714	5	0.357143	14
GO:0051641	#N/A	cellular localization	5	1	0	0	0	0	5
GO:0006306	DNA methylation	DNA methylation	5	0.833333	0	0	1	0.166667	6
GO:0044838	cell quiescence	quiescence	5	0.625	0	0	3	0.375	8
GO:0032623	interleukin-2 production	IL-2 production	5	0.833333	0	0	1	0.166667	6
GO:0050852	T cell receptor signaling pathway	TCR signaling pathway	5	0.833333	0	0	1	0.166667	6
GO:0006919	#N/A	caspase activation	4	1	0	0	0	0	4
GO:0006281	DNA repair	DNA repair	4	0.666667	0	0	2	0.333333	6
GO:0009566	fertilization	fertilization	4	0.666667	0	0	2	0.333333	6
GO:0006955	immune response	immune response	4	0.5	1	0.125	3	0.375	8
GO:0030163	protein catabolic process	protein catabolic process	4	0.666667	0	0	2	0.333333	6
GO:0012501	programmed cell death	programmed cell death	4	1	0	0	0	0	4
GO:0044351	#N/A	macropinocytosis	4	1	0	0	0	0	4
GO:0007568	#N/A	aging	4	1	0	0	0	0	4
GO:0006413	#N/A	translation initiation	4	1	0	0	0	0	4
GO:0006814	#N/A	sodium transport	4	1	0	0	0	0	4
GO:0030097	#N/A	hematopoiesis	4	1	0	0	0	0	4
GO:0002250	adaptive immune response	adaptive immune response	4	1	0	0	0	0	4
GO:0046776	#N/A	major histocompatibility complex	4	1	0	0	0	0	4
GO:0019725	#N/A	cellular homeostasis	4	1	0	0	0	0	4
GO:0042113	B cell activation	B cell activation	4	0.666667	0	0	2	0.333333	6
GO:0036074	#N/A	metaplasia	4	0.666667	2	0.333333	0	0	6
GO:0007565	#N/A	gestation	4	1	0	0	0	0	4
GO:0032615	#N/A	IL-12 production	4	1	0	0	0	0	4
GO:0072643	interferon-gamma secretion	IFN-gamma secretion	4	0.666667	0	0	2	0.333333	6
GO:0016579	#N/A	deubiquitination	4	1	0	0	0	0	4
GO:0042098	T cell proliferation	T cell proliferation	3	0.75	0	0	1	0.25	4
GO:0016055	Wnt signaling pathway	Wnt signaling pathway	3	0.75	0	0	1	0.25	4
GO:0043303	mast cell degranulation	mast cell degranulation	3	0.75	0	0	1	0.25	4
GO:0030168	platelet activation	platelet activation	3	0.75	0	0	1	0.25	4
GO:0007612	learning	learning	3	0.5	1	0.166667	2	0.333333	6
GO:0008104	protein localization	protein localization	3	1	0	0	0	0	3
GO:0019058	#N/A	viral replication	3	0.75	1	0.25	0	0	4
GO:0051168	nuclear export	nuclear export	3	0.75	0	0	1	0.25	4
GO:0030258	lipid modification	lipid modification	3	0.75	0	0	1	0.25	4
GO:0031573	#N/A	S-phase checkpoint	2	1	0	0	0	0	2
GO:0035188	#N/A	hatching	2	1	0	0	0	0	2
GO:0036207	#N/A	activation of histone gene expression	2	1	0	0	0	0	2
GO:0051298	centrosome duplication	centrosome duplication	2	0.5	0	0	2	0.5	4
GO:0000278	#N/A	mitotic cell cycle	2	1	0	0	0	0	2
GO:0001894	#N/A	tissue homeostasis	2	1	0	0	0	0	2
GO:0044770	cell cycle phase transition	cell cycle transition	2	0.5	1	0.25	1	0.25	4
GO:0006457	#N/A	protein folding	2	1	0	0	0	0	2
GO:0007224	smoothened signaling pathway	smoothened signaling pathway	2	1	0	0	0	0	2
GO:0008380	#N/A	RNA splicing	2	1	0	0	0	0	2
GO:0002870	T cell anergy	T cell anergy	2	1	0	0	0	0	2
GO:0080005	#N/A	photosystem stoichiometry adjustment	2	1	0	0	0	0	2
GO:0006897	endocytosis	endocytosis	2	0.2	3	0.3	5	0.5	10
GO:0031179	#N/A	peptide modification	2	1	0	0	0	0	2
GO:0072584	#N/A	caveolin-mediated endocytosis	2	1	0	0	0	0	2
GO:0048041	#N/A	focal adhesion assembly	2	1	0	0	0	0	2
GO:0048286	#N/A	lung alveolus development	2	1	0	0	0	0	2
GO:0060425	#N/A	lung morphogenesis	2	1	0	0	0	0	2
GO:0006629	#N/A	lipid metabolism	2	1	0	0	0	0	2
GO:0006749	#N/A	glutathione metabolism	2	1	0	0	0	0	2
GO:0032640	tumor necrosis factor production	TNF production	2	0.333333	0	0	4	0.666667	6
GO:0055085	#N/A	membrane transport	2	1	0	0	0	0	2
GO:0006309	apoptotic DNA fragmentation	DNA fragmentation	2	0.5	0	0	2	0.5	4
GO:0034614	cellular response to reactive oxygen species	cellular response to ROS	2	1	0	0	0	0	2
GO:0000239	#N/A	pachytene	2	1	0	0	0	0	2
GO:0009826	#N/A	cell elongation	2	1	0	0	0	0	2
GO:0097166	#N/A	lens epithelial cell proliferation	2	1	0	0	0	0	2
GO:0031623	#N/A	receptor internalization	2	1	0	0	0	0	2
GO:0043491	protein kinase B signaling	Akt signaling	2	1	0	0	0	0	2
GO:0098754	#N/A	detoxification	2	1	0	0	0	0	2
GO:1903409	reactive oxygen species biosynthetic process	ROS generation	2	0.5	0	0	2	0.5	4
GO:0007059	#N/A	chromosome segregation	2	1	0	0	0	0	2
GO:0042552	#N/A	myelination	2	1	0	0	0	0	2
GO:0070555	#N/A	response to IL-1	2	1	0	0	0	0	2
GO:0032147	#N/A	protein kinase activation	2	1	0	0	0	0	2
GO:0014065	phosphatidylinositol 3-kinase signaling	phosphatidylinositol 3-kinase signaling	2	1	0	0	0	0	2
GO:0007219	Notch signaling pathway	Notch signaling pathway	2	1	0	0	0	0	2
GO:0030041	#N/A	actin polymerization	2	1	0	0	0	0	2
GO:0070265	necrotic cell death	Necrotic cell death	2	1	0	0	0	0	2
GO:0009725	#N/A	growth regulator	2	1	0	0	0	0	2
GO:0006096	glycolytic process	glycolysis	2	0.333333	0	0	4	0.666667	6
GO:0001171	#N/A	reverse transcription	2	1	0	0	0	0	2
GO:0030316	#N/A	osteoclast differentiation	2	1	0	0	0	0	2
GO:0007159	#N/A	Leukocyte adhesion	2	1	0	0	0	0	2
GO:0033622	integrin activation	integrin activation	2	0.5	0	0	2	0.5	4
GO:0045730	#N/A	oxidative burst	2	1	0	0	0	0	2
GO:0050663	cytokine secretion	cytokine secretion	2	0.5	0	0	2	0.5	4
GO:0030010	#N/A	cell polarization	2	1	0	0	0	0	2
GO:0042493	#N/A	drug resistance	2	1	0	0	0	0	2
GO:0050853	B cell receptor signaling pathway	B-cell receptor signaling pathway	2	1	0	0	0	0	2
GO:0009653	anatomical structure morphogenesis	morphogenesis	2	0.5	1	0.25	1	0.25	4
GO:0016525	#N/A	inhibition of angiogenesis	2	1	0	0	0	0	2
GO:1904019	#N/A	epithelial cell apoptosis	2	1	0	0	0	0	2
GO:0019882	#N/A	antigen presentation	2	1	0	0	0	0	2
GO:0000165	MAPK cascade	MAPK signaling	2	0.5	0	0	2	0.5	4
GO:0007154	#N/A	cell communication	2	1	0	0	0	0	2
GO:0007265	#N/A	Ras protein signal transduction	2	1	0	0	0	0	2
GO:0007399	#N/A	nervous system development	2	1	0	0	0	0	2
GO:0001525	angiogenesis	angiogenesis	2	0.285714	0	0	5	0.714286	7
GO:0048468	#N/A	cell development	2	0.666667	1	0.333333	0	0	3
GO:0070507	#N/A	regulation of microtubule cytoskeleton organization	2	1	0	0	0	0	2
GO:0048167	regulation of synaptic plasticity	regulation of synaptic plasticity	2	1	0	0	0	0	2
GO:0001501	#N/A	skeletal development	2	1	0	0	0	0	2
GO:0001503	#N/A	bone formation	2	1	0	0	0	0	2
GO:1903009	#N/A	proteasome degradation	2	1	0	0	0	0	2
GO:0006974	cellular response to DNA damage stimulus	DNA damage response	2	0.5	1	0.25	1	0.25	4
GO:0030183	B cell differentiation	B-cell differentiation	2	0.5	0	0	2	0.5	4
GO:0072608	interleukin-10 secretion	IL-10 secretion	2	0.5	0	0	2	0.5	4
GO:0032196	#N/A	transposition	2	1	0	0	0	0	2
GO:0030174	#N/A	DNA replication licensing	2	1	0	0	0	0	2
GO:1905517	macrophage migration	macrophage migration	2	0.5	0	0	2	0.5	4
GO:0016458	#N/A	gene silencing	2	1	0	0	0	0	2
GO:0032776	#N/A	cytosine methylation	2	1	0	0	0	0	2
GO:0009888	#N/A	histogenesis	2	1	0	0	0	0	2
GO:0007596	#N/A	blood coagulation	2	1	0	0	0	0	2
GO:0097009	#N/A	energy homeostasis	2	1	0	0	0	0	2
GO:0030431	#N/A	dormancy	2	1	0	0	0	0	2
GO:0006979	#N/A	response to oxidative stress	2	1	0	0	0	0	2
GO:0006468	protein phosphorylation	protein phosphorylation	2	0.5	0	0	2	0.5	4
GO:0019835	#N/A	cytolysis	2	1	0	0	0	0	2
GO:0071888	#N/A	macrophage apoptosis	2	1	0	0	0	0	2
GO:0000398	#N/A	pre-mRNA splicing	2	1	0	0	0	0	2
GO:0006397	#N/A	mRNA processing	2	1	0	0	0	0	2
GO:0006406	#N/A	mRNA transport from nucleus to cytoplasm	2	1	0	0	0	0	2
GO:0009299	#N/A	mRNA synthesis	2	1	0	0	0	0	2
GO:0016071	#N/A	mRNA metabolism	2	1	0	0	0	0	2
GO:0030261	#N/A	chromosome condensation	2	1	0	0	0	0	2
GO:0051028	#N/A	mRNA transport	2	1	0	0	0	0	2
GO:0008285	#N/A	inhibition of cell proliferation	2	1	0	0	0	0	2
GO:0006402	#N/A	mRNA decay	2	1	0	0	0	0	2
GO:0045580	#N/A	regulation of T-cell differentiation	2	1	0	0	0	0	2
GO:0075713	#N/A	provirus integration	2	1	0	0	0	0	2
GO:0042254	ribosome biogenesis	ribosome biogenesis	2	0.5	0	0	2	0.5	4
GO:0001896	#N/A	autolysis	2	1	0	0	0	0	2
GO:0006508	#N/A	proteolysis	2	1	0	0	0	0	2
GO:0072615	#N/A	IL-17A secretion	2	1	0	0	0	0	2
GO:0097087	#N/A	IL-17A production	2	1	0	0	0	0	2
GO:0019075	#N/A	viral maturation	2	1	0	0	0	0	2
GO:0032495	#N/A	response to muramyl dipeptide	2	1	0	0	0	0	2
GO:0051607	#N/A	antiviral response	2	1	0	0	0	0	2
GO:2000278	regulation of DNA biosynthetic process	regulation of DNA synthesis	1	0.5	0	0	1	0.5	2
GO:0000075	cell cycle checkpoint	G1/S checkpoint	1	0.5	0	0	1	0.5	2
GO:0007269	neurotransmitter secretion	neurotransmitter secretion	1	0.166667	0	0	5	0.833333	6
GO:0032616	interleukin-13 production	IL-13 production	1	0.5	0	0	1	0.5	2
GO:0030216	keratinocyte differentiation	keratinocyte differentiation	1	0.5	0	0	1	0.5	2
GO:0001556	oocyte maturation	oocyte maturation	1	0.5	0	0	1	0.5	2
GO:0007286	spermatid development	spermiogenesis	1	0.5	0	0	1	0.5	2
GO:0008584	male gonad development	testicular development	1	0.5	0	0	1	0.5	2
GO:0016242	negative regulation of macroautophagy	inhibition of macroautophagy	1	0.5	0	0	1	0.5	2
GO:0048469	cell maturation	cell maturation	1	0.5	0	0	1	0.5	2
GO:0032496	response to lipopolysaccharide	response to lipopolysaccharide	1	0.5	0	0	1	0.5	2
GO:0045453	bone resorption	bone resorption	1	0.166667	1	0.166667	4	0.666667	6
GO:0044546	#N/A	NLRP3 inflammasome activation	1	1	0	0	0	0	1
GO:0032635	interleukin-6 production	IL-6 production	1	0.25	0	0	3	0.75	4
GO:2000144	positive regulation of DNA-templated transcription, initiation	transactivation	1	0.5	0	0	1	0.5	2
GO:0006811	#N/A	ion transport	1	1	0	0	0	0	1
GO:0002115	store-operated calcium entry	SOCE	1	0.5	0	0	1	0.5	2
GO:0016192	vesicle-mediated transport	vesicular transport	1	0.5	0	0	1	0.5	2
GO:0035624	receptor transactivation	receptor transactivation	1	0.5	0	0	1	0.5	2
GO:0006338	chromatin remodeling	chromatin modeling	1	0.5	0	0	1	0.5	2
GO:0000077	DNA damage checkpoint	DNA damage checkpoint	1	0.166667	0	0	5	0.833333	6
GO:0007173	#N/A	epidermal growth factor receptor signaling pathway	1	0.5	1	0.5	0	0	2
GO:0032801	receptor catabolic process	receptor catabolic process	1	0.5	0	0	1	0.5	2
GO:0042416	dopamine biosynthetic process	dopamine biosynthetic process	1	0.5	0	0	1	0.5	2
GO:0046785	microtubule polymerization	microtubule polymerization	1	0.25	0	0	3	0.75	4
GO:0019722	calcium-mediated signaling	calcium signaling	1	0.5	0	0	1	0.5	2
GO:0006911	#N/A	phagosome formation	1	0.5	1	0.5	0	0	2
GO:0006235	#N/A	dTTP biosynthesis	1	1	0	0	0	0	1
GO:0030330	#N/A	p53 signaling pathway	1	0.5	1	0.5	0	0	2
GO:0050868	negative regulation of T cell activation	inhibition of T cell activation	1	0.5	0	0	1	0.5	2
GO:0022008	neurogenesis	neurogenesis	1	0.25	0	0	3	0.75	4
GO:0010506	regulation of autophagy	regulation of autophagy	1	0.5	0	0	1	0.5	2
GO:0048488	synaptic vesicle endocytosis	synaptic vesicle endocytosis	1	0.25	0	0	3	0.75	4
GO:0031629	synaptic vesicle fusion to presynaptic active zone membrane	synaptic vesicle fusion to presynaptic active zone membrane	1	0.5	0	0	1	0.5	2
GO:0032613	interleukin-10 production	IL-10 production	1	0.25	0	0	3	0.75	4
GO:1904044	response to aldosterone	response to aldosterone	1	0.5	0	0	1	0.5	2
GO:1990874	vascular smooth muscle cell proliferation	VSMC proliferation	1	0.25	0	0	3	0.75	4
GO:0072519	parasitism	parasitism	1	0.5	0	0	1	0.5	2
GO:0006956	complement activation	complement activation	1	0.5	0	0	1	0.5	2
GO:0043687	#N/A	post-translational protein modification	1	1	0	0	0	0	1
GO:0070431	nucleotide-binding oligomerization domain containing 2 signaling pathway	NOD2 signaling pathway	1	0.5	0	0	1	0.5	2
GO:0051403	stress-activated MAPK cascade	p38 MAPK signaling	0	0	1	0.5	1	0.5	2
GO:0051092	positive regulation of NF-kappaB transcription factor activity	NF-kappaB activation	0	0	3	0.3	7	0.7	10
GO:0007126	meiotic nuclear division	meiosis	0	0	1	0.5	1	0.5	2
GO:0007135	meiosis II	meiosis II	0	0	1	0.5	1	0.5	2
GO:0006900	membrane budding	membrane budding	0	0	1	0.5	1	0.5	2
GO:2000145	regulation of cell motility	regulation of cell motility	0	0	1	0.5	1	0.5	2
GO:0043696	dedifferentiation	dedifferentiation	0	0	1	0.5	1	0.5	2
GO:0002335	mature B cell differentiation	mature cell development	0	0	1	0.5	1	0.5	2
GO:0019222	regulation of metabolic process	regulation of metabolism	0	0	1	0.5	1	0.5	2
GO:0006913	nucleocytoplasmic transport	nucleocytoplasmic shuttling	0	0	0	0	2	1	2
GO:0039693	viral DNA genome replication	viral DNA replication	0	0	0	0	2	1	2
GO:0090398	cellular senescence	cellular senescence	0	0	0	0	4	1	4
GO:0006302	double-strand break repair	double-strand break repair	0	0	0	0	2	1	2
GO:0050765	negative regulation of phagocytosis	negative regulation of phagocytosis	0	0	0	0	2	1	2
GO:0035329	hippo signaling	hippo signaling	0	0	0	0	1	1	1
GO:0007160	cell-matrix adhesion	cell-matrix adhesion	0	0	0	0	2	1	2
GO:0048870	cell motility	cell motility	0	0	0	0	6	1	6
GO:0051321	meiotic cell cycle	Meiotic cell cycle	0	0	0	0	2	1	2
GO:0042981	regulation of apoptotic process	regulation of apoptosis	0	0	0	0	2	1	2
GO:0014732	skeletal muscle atrophy	Skeletal muscle atrophy	0	0	0	0	2	1	2
GO:0016241	regulation of macroautophagy	regulation of macroautophagy	0	0	0	0	2	1	2
GO:0070309	lens fiber cell morphogenesis	lens fiber cell morphogenesis	0	0	0	0	2	1	2
GO:0048709	oligodendrocyte differentiation	oligodendrocyte differentiation	0	0	0	0	2	1	2
GO:0010573	vascular endothelial growth factor production	VEGF production	0	0	0	0	2	1	2
GO:0051225	spindle assembly	spindle formation	0	0	0	0	2	1	2
GO:0030334	regulation of cell migration	regulation of cell migration	0	0	0	0	2	1	2
GO:0032602	chemokine production	chemokine production	0	0	0	0	2	1	2
GO:0032606	type I interferon production	type I interferon production	0	0	0	0	2	1	2
GO:0032620	interleukin-17 production	IL-17 production	0	0	0	0	2	1	2
GO:0042048	olfactory behavior	olfactory behavior	0	0	0	0	2	1	2
GO:0036290	protein trans-autophosphorylation	trans-autophosphorylation	0	0	0	0	2	1	2
GO:0043161	proteasome-mediated ubiquitin-dependent protein catabolic process	proteasomal pathway	0	0	0	0	2	1	2
GO:0035148	tube formation	tube formation	0	0	0	0	3	1	3
GO:0036035	osteoclast development	osteoclast development	0	0	0	0	4	1	4
GO:0000910	cytokinesis	cytokinesis	0	0	0	0	2	1	2
GO:0030032	lamellipodium assembly	lamellipodium formation	0	0	0	0	2	1	2
GO:0072672	neutrophil extravasation	neutrophil extravasation	0	0	0	0	2	1	2
GO:1990266	neutrophil migration	neutrophil migration	0	0	0	0	2	1	2
GO:0098609	cell-cell adhesion	cell-cell adhesion	0	0	0	0	2	1	2
GO:0001837	epithelial to mesenchymal transition	epithelial to mesenchymal transition	0	0	0	0	4	1	4
GO:0003006	developmental process involved in reproduction	puberty	0	0	0	0	2	1	2
GO:0036324	vascular endothelial growth factor receptor-2 signaling pathway	VEGFR-2 signaling pathway	0	0	0	0	2	1	2
GO:0043542	endothelial cell migration	endothelial cell migration	0	0	0	0	2	1	2
GO:0050673	epithelial cell proliferation	epithelial cell proliferation	0	0	0	0	2	1	2
GO:0030593	neutrophil chemotaxis	neutrophil chemotaxis	0	0	0	0	2	1	2
GO:0071605	monocyte chemotactic protein-1 production	MCP-1 production	0	0	0	0	2	1	2
GO:0000045	autophagosome assembly	autophagosome formation	0	0	0	0	2	1	2
GO:0007411	axon guidance	axon guidance	0	0	0	0	2	1	2
GO:0097320	plasma membrane tubulation	plasma membrane tubulation	0	0	0	0	2	1	2
GO:0036481	intrinsic apoptotic signaling pathway in response to hydrogen peroxide	intrinsic apoptotic signaling pathway in response to hydrogen peroxide	0	0	0	0	2	1	2
GO:0000266	mitochondrial fission	mitochondrial fission	0	0	0	0	2	1	2
GO:0008053	mitochondrial fusion	mitochondrial fusion	0	0	0	0	2	1	2
GO:0090148	membrane fission	membrane fission	0	0	0	0	2	1	2
GO:0006887	exocytosis	exocytosis	0	0	0	0	4	1	4
GO:0016236	macroautophagy	macroautophagy	0	0	0	0	2	1	2
GO:0001649	osteoblast differentiation	osteoblast differentiation	0	0	0	0	2	1	2
GO:0045576	mast cell activation	mast cell activation	0	0	0	0	2	1	2
GO:0070527	platelet aggregation	platelet aggregation	0	0	0	0	2	1	2
GO:0036215	response to stem cell factor	response to SCF	0	0	0	0	2	1	2
GO:0097352	autophagosome maturation	autophagosome maturation	0	0	0	0	2	1	2
GO:0098792	xenophagy	xenophagy	0	0	0	0	2	1	2
GO:0009117	nucleotide metabolic process	nucleotide metabolism	0	0	0	0	1	1	1
GO:0060348	bone development	bone development	0	0	0	0	2	1	2
GO:0043066	negative regulation of apoptotic process	pro-survival	0	0	0	0	2	1	2
GO:0001935	endothelial cell proliferation	endothelial cell proliferation	0	0	0	0	2	1	2
GO:0046323	glucose import	glucose uptake	0	0	0	0	2	1	2
GO:0002377	immunoglobulin production	antibody production	0	0	0	0	2	1	2
GO:0019233	sensory perception of pain	Nociception	0	0	0	0	2	1	2
GO:0000422	mitophagy	mitophagy	0	0	0	0	2	1	2
GO:0030098	lymphocyte differentiation	lymphocyte differentiation	0	0	0	0	1	1	1
