# Supplementary material for: Accelerating annotation of articles via automated approaches: evaluation of the neXtA5 curation-support tool by neXtProt
Source: Database (Oxford). 2018 Dec 14;2018:bay129. doi: 10.1093/database/bay129 (PMC6301339; doi:10.1093/database/bay129)
Supplement: Supplementary Data [file bay129_supp.zip › Supplementary Table 3.xlsx]

## Sheet: Raw data-BP
Target	PMID	Concept	Source	Label d'analyse
CDK2	21319273	mitotic G1/S transition checkpoint	Curator-1	1
CDK2	21319273	regulation of DNA repair	Curator-1	2
CDK2	21319273	response to DNA damage stimulus	Curator-1	2
CDK2	21319273	apoptotic process	Curator-1	3
CDK2	21319273	regulation of cell proliferation	Curator-1	4
CDK2	21319273	regulation of cell death	Curator-1	3
CDK2	21319273	regulation of DNA repair	Curator-1	2
CDK2	21319273	mitotic G1/S transition checkpoint	Curator-2	1
CDK2	21319273	regulation of DNA repair	Curator-2	2
CDK2	21319273	response to DNA damage stimulus	Curator-2	2
CDK2	21319273	apoptotic process	Curator-2	3
CDK2	21319273	regulation of cell proliferation	Curator-2	4
CDK2	21319273	regulation of cell death	Curator-2	3
CDK2	21319273	regulation of DNA repair	Curator-2	2
CDK2	21319273	DNA replication	neXtA5	1
CDK2	21319273	DNA repair	neXtA5	2
CDK2	21319273	DNA repair	neXtA5	2
CDK2	21319273	chromatin modeling	neXtA5	1
CDK2	21319273	apoptosis	neXtA5	3
CDK2	21319273	apoptosis	neXtA5	3
CDK2	21319273	DNA damage response	neXtA5	2
CDK2	21319273	cell cycle	neXtA5	1
CDK2	21319273	cell cycle	neXtA5	1
CDK2	21319273	cell death	neXtA5	2
CDK2	21319273	formation	neXtA5	A
CDK2	21319273	S-phase	neXtA5	1
CDK2	21319273	DNA replication	neXtA5	1
CDK2	21319273	DNA repair	neXtA5	2
CDK2	21319273	chromatin modeling	neXtA5	1
CDK2	21319273	DNA damage response	neXtA5	2
CDK2	21319273	cell cycle	neXtA5	1
CDK2	22167200	Not relevant	Curator-1	0
CDK2	22167200	Not relevant	Curator-2	0
CDK2	22167200	transcription	neXtA5	A
CDK2	22167200	cell cycle	neXtA5	B
CDK2	22167200	signal transduction	neXtA5	C
CDK2	22167200	formation	neXtA5	D
CDK2	22167200	formation	neXtA5	D
CDK2	22167200	formation	neXtA5	D
CDK2	22167200	gene expression	neXtA5	A
CDK2	22167200	gene expression	neXtA5	A
CDK2	22167200	phosphorylation	neXtA5	E
CDK2	22167200	phosphorylation	neXtA5	E
CDK2	22167200	phosphorylation	neXtA5	E
CDK2	22167200	cell differentiation	neXtA5	F
CDK2	22167200	Cdk inhibitor	neXtA5	G
CDK2	22167200	cell cycle regulation	neXtA5	B
CDK2	22331465	regulation of cell cycle	Curator-1	1
CDK2	22331465	S phase	Curator-1	1
CDK2	22331465	DNA replication	Curator-1	1
CDK2	22331465	centrosome duplication	Curator-1	1
CDK2	22331465	DNA damage checkpoint	Curator-1	2
CDK2	22331465	regulation of cell cycle	Curator-2	1
CDK2	22331465	mitotic G1/S transition checkpoint	Curator-2	1
CDK2	22331465	regulation of DNA replication	Curator-2	1
CDK2	22331465	regulation of centrosome duplication	Curator-2	1
CDK2	22331465	cell cycle G1/S phase transition	Curator-2	1
CDK2	22331465	cell cycle G1/S phase transition	Curator-2	1
CDK2	22331465	DNA damage checkpoint	neXtA5	2
CDK2	22331465	M-phase	neXtA5	1
CDK2	22331465	DNA replication	neXtA5	1
CDK2	22331465	cell cycle	neXtA5	1
CDK2	22331465	mitosis	neXtA5	1
CDK2	22331465	phosphorylation	neXtA5	A
CDK2	22331465	phosphorylation	neXtA5	A
CDK2	22331465	phosphorylation	neXtA5	A
CDK2	22331465	CDK inhibitor	neXtA5	B
CDK2	22331465	centrosome duplication	neXtA5	1
CDK2	22331465	S-phase	neXtA5	1
CDK2	22331465	S phase	neXtA5	1
CDK2	22331465	S phase	neXtA5	1
CDK2	22331465	cell cycle regulation	neXtA5	1
CDK2	22331465	DNA damage checkpoint	neXtA5	2
CDK2	22331465	cell cycle	neXtA5	1
CDK2	22331465	S-phase	neXtA5	1
CDK2	22331465	S phase	neXtA5	1
CDK2	22331465	S phase	neXtA5	1
CDK2	22828875	Not relevant	Curator-1	0
CDK2	22828875	Not relevant	Curator-2	0
CDK2	22828875	DNA replication	neXtA5	A
CDK2	22828875	cell cycle	neXtA5	A
CDK2	22828875	formation	neXtA5	B
CDK2	22828875	formation	neXtA5	B
CDK2	22828875	RNAi	neXtA5	C
CDK2	22828875	development	neXtA5	D
CDK2	22828875	development	neXtA5	D
CDK2	22828875	growth	neXtA5	E
CDK2	22828875	growth	neXtA5	E
CDK2	22828875	G1 phase	neXtA5	A
CDK2	22828875	cell cycle regulator	neXtA5	A
CDK2	25550687	regulation of cell cycle	Curator-1	1
CDK2	25550687	cell proliferation	Curator-1	2
CDK2	25550687	Not relevant	Curator-2	0
CDK2	25550687	M phase	neXtA5	1
CDK2	25550687	cell cycle	neXtA5	1
CDK2	25550687	Cell cycle	neXtA5	1
CDK2	25550687	cell cycle	neXtA5	1
CDK2	25550687	cell cycle	neXtA5	1
CDK2	25550687	cell cycle	neXtA5	1
CDK2	25550687	cell proliferation	neXtA5	2
CDK2	25550687	cell proliferation	neXtA5	2
CDK2	25550687	growth	neXtA5	A
CDK2	25550687	growth	neXtA5	A
CDK2	25550687	G1 phase	neXtA5	1
CDK2	25550687	cell cycle regulation	neXtA5	1
CDK2	25550687	tumor suppressor	neXtA5	B
CDK2	25860957	phosphorylation	Curator-1	1
CDK2	25860957	phosphorylation	Curator-2	1
CDK2	25860957	tumor suppressor	neXtA5	A
CDK2	25860957	cell cycle	neXtA5	B
CDK2	25860957	induction of apoptosis	neXtA5	C
CDK2	25860957	cell proliferation	neXtA5	D
CDK2	25860957	transcription	neXtA5	E
CDK2	25860957	transcription	neXtA5	E
CDK2	25860957	regulation of cell proliferation	neXtA5	D
CDK2	25860957	phosphorylation	neXtA5	1
CDK2	25860957	phosphorylation	neXtA5	1
CDK2	25860957	S phase	neXtA5	B
CDK2	25860957	growth	neXtA5	D
CDK2	25860957	gene expression	neXtA5	E
CDK2	25860957	localization	neXtA5
CDK2	25860957	S phase	neXtA5	B
CDK2	25860957	phosphorylation	neXtA5	1
CDK2	25860957	regulation	neXtA5	E
CDK2	25860957	tumor suppressor	neXtA5	A
CDK2	25860957	cell proliferation	neXtA5	D
CDK2	25860957	tumor suppressor	neXtA5	A
CDK2	25860957	cell cycle	neXtA5	B
CDK2	25860957	phosphorylation	neXtA5	1
CDK2	25860957	phosphorylation	neXtA5	1
CDK2	27307074	meiotic cell cycle	Curator-1	1
CDK2	27307074	embryo development	Curator-1	2
CDK2	27307074	cell cycle arrest	Curator-1	1
CDK2	27307074	regulation of DNA repair	Curator-1	3
CDK2	27307074	DNA damage checkpoint	Curator-1	3
CDK2	27307074	double-strand break repair	Curator-1	3
CDK2	27307074	regulation of meiotic cell cycle process involved in oocyte maturation	Curator-2	1
CDK2	27307074	in utero embryonic development	Curator-2	2
CDK2	27307074	regulation of meiotic cell cycle process involved in oocyte maturation	Curator-2	1
CDK2	27307074	meiosis II cell cycle phase	Curator-2	1
CDK2	27307074	blastocyst development	Curator-2	2
CDK2	27307074	regulation of DNA repair	Curator-2	3
CDK2	27307074	regulation of DNA damage checkpoint	Curator-2	3
CDK2	27307074	regulation of double-strand break repair via nonhomologous end joining	Curator-2	3
CDK2	27307074	regulation of double-strand break repair via homologous recombination	Curator-2	3
CDK2	27307074	apoptotic process	Curator-2	4
CDK2	27307074	regulation of DNA repair	Curator-2	3
CDK2	27307074	meiosis II	neXtA5	1
CDK2	27307074	DNA repair	neXtA5	3
CDK2	27307074	RNAi	neXtA5	A
CDK2	27307074	double-strand break repair	neXtA5	3
CDK2	27307074	gene expression	neXtA5	A
CDK2	27307074	cell cycle arrest	neXtA5	1
CDK2	27307074	development	neXtA5	2
CDK2	27307074	DNA damage checkpoint	neXtA5	3
CDK2	27307074	meiosis	neXtA5	1
CDK2	27307074	regulation	neXtA5	B
CDK2	27307074	development	neXtA5	2
CDK2	27307074	DNA damage checkpoint	neXtA5	3
CDK2	27307074	formation	neXtA5	C
CDK2	27307074	apoptosis	neXtA5	4
CDK2	27307074	embryo development	neXtA5	2
CDK2	27307074	meiosis	neXtA5	1
CDK2	27307074	meiosis II	neXtA5	1
CDK2	27307074	development	neXtA5	2
CDK2	27307074	development	neXtA5	2
CSK	22348736	memory	Curator-1	1
CSK	22348736	memory	Curator-1	1
CSK	22348736	social behavior	Curator-1	2
CSK	22348736	learning	Curator-1	1
CSK	22348736	memory	Curator-2	1
CSK	22348736	memory	Curator-2	1
CSK	22348736	feeding behavior	Curator-2	2
CSK	22348736	learning or memory	Curator-2	1
CSK	22348736	social behavior	Curator-2	2
CSK	22348736	signal transduction	neXtA5	A
CSK	22348736	chemical synaptic transmission	neXtA5	B
CSK	22348736	learning	neXtA5	1
CSK	22348736	learning	neXtA5	1
CSK	22348736	memory	neXtA5	1
CSK	22348736	memory	neXtA5	1
CSK	22348736	memory	neXtA5	1
CSK	22348736	memory	neXtA5	1
CSK	22348736	phosphorylation	neXtA5	C
CSK	22348736	phosphorylation	neXtA5	C
CSK	22348736	signaling	neXtA5	D
CSK	22348736	developmental process	neXtA5	E
CSK	22348736	biological regulation	neXtA5	F
CSK	22348736	phosphorylation	neXtA5	C
CSK	22348736	memory	neXtA5	1
CSK	22348736	memory	neXtA5	1
CSK	22348736	signaling cascade	neXtA5	D
CSK	22348736	development	neXtA5	E
CSK	22348736	learning	neXtA5	1
CSK	22348736	regulation	neXtA5	F
CSK	22348736	synaptic transmission	neXtA5	B
CSK	22348736	phosphorylation	neXtA5	C
CSK	24673570	Not relevant	Curator-1	0
CSK	24673570	Not relevant	Curator-2	0
CSK	24673570	transport	neXtA5	A
CSK	24673570	transport	neXtA5	A
CSK	24673570	endocytosis	neXtA5	A
CSK	24673570	catabolic process	neXtA5	B
CSK	24673570	signaling	neXtA5	C
CSK	24673570	peptide modification	neXtA5	D
CSK	24673570	peptide modification	neXtA5	D
CSK	24673570	peptide modification	neXtA5	D
CSK	24673570	peptide modification	neXtA5	D
CSK	24673570	macropinocytosis	neXtA5	A
CSK	24673570	clathrin-dependent endocytosis	neXtA5	A
CSK	24673570	caveolin-mediated endocytosis	neXtA5	A
CSK	24673570	import into cell	neXtA5	A
CSK	24673570	import into cell	neXtA5	A
CSK	24673570	import into cell	neXtA5	A
CSK	24673570	import into cell	neXtA5	A
CSK	24673570	uptake	neXtA5	E
CSK	24673570	uptake	neXtA5	E
CSK	24673570	clathrin-mediated endocytosis	neXtA5	A
CSK	24673570	Caveolae-mediated endocytosis	neXtA5	A
CSK	24673570	uptake	neXtA5	E
CSK	24673570	degradation	neXtA5	F
CSK	24673570	uptake	neXtA5	E
CSK	26773066	epidermal growth factor receptor signaling pathway	Curator-1	1
CSK	26773066	Cell migration	Curator-1	2
CSK	26773066	Lung alveolus development	Curator-1	3
CSK	26773066	regulation of epidermal growth factor receptor signaling pathway	Curator-2	1
CSK	26773066	regulation of cell migration	Curator-2	2
CSK	26773066	lung alveolus development	Curator-2	3
CSK	26773066	cell migration	neXtA5	2
CSK	26773066	localization	neXtA5	A
CSK	26773066	lung morphogenesis	neXtA5	3
CSK	26773066	developmental process	neXtA5	3
CSK	26773066	cell migration	neXtA5	2
CSK	26773066	inflammatory response	neXtA5	B
CSK	26773066	developmental process	neXtA5	3
CSK	26773066	focal adhesion assembly	neXtA5	C
CSK	26773066	lung alveolus development	neXtA5	3
CSK	26773066	growth	neXtA5	D
CSK	26773066	epidermal growth factor receptor signaling pathway	neXtA5	1
CSK	26773066	development	neXtA5	3
CSK	26773066	inflammation	neXtA5	B
CSK	26773066	development	neXtA5	3
CSK	26773066	focal adhesion formation	neXtA5	C
CSK	26773066	alveolarization	neXtA5	3
CSK	26773066	EGFR signaling pathway	neXtA5	1
CSK	26882347	Not relevant	Curator-1	0
CSK	26882347	Not relevant	Curator-2	0
CSK	26882347	cell adhesion	neXtA5	A
CSK	26882347	cell adhesion	neXtA5	A
CSK	26882347	chemical synaptic transmission	neXtA5	B
CSK	26882347	chemical synaptic transmission	neXtA5	B
CSK	26882347	phosphorylation	neXtA5	C
CSK	26882347	phosphorylation	neXtA5	C
CSK	26882347	dephosphorylation	neXtA5	C
CSK	26882347	dephosphorylation	neXtA5	C
CSK	26882347	dephosphorylation	neXtA5	C
CSK	26882347	cell migration	neXtA5	D
CSK	26882347	cell migration	neXtA5	D
CSK	26882347	signaling	neXtA5	E
CSK	26882347	signaling	neXtA5	E
CSK	26882347	signaling	neXtA5	E
CSK	26882347	signaling	neXtA5	E
CSK	26882347	signaling	neXtA5	E
CSK	26882347	developmental process	neXtA5	F
CSK	26882347	sensitization	neXtA5	B
CSK	26882347	localization	neXtA5	A
CSK	26882347	localization	neXtA5	A
CSK	26882347	long-term synaptic potentiation	neXtA5	B
CSK	26882347	biological regulation	neXtA5	F
CSK	26882347	long-term potentiation	neXtA5	B
CSK	26882347	development	neXtA5	G
CSK	26882347	synaptic transmission	neXtA5	B
CSK	26882347	synaptic transmission	neXtA5	B
CSK	26882347	regulation	neXtA5	H
CSK	26901416	neuromuscular process	Curator-1	1
CSK	26901416	synaptic signaling	Curator-1	1
CSK	26901416	regulation of neuromuscular synaptic transmission	Curator-1	1
CSK	26901416	regulation of gene expression	Curator-1	2
CSK	26901416	synaptic signaling	Curator-2	1
CSK	26901416	regulation of synaptic plasticity	Curator-2	1
CSK	26901416	synaptic growth at neuromuscular junction	Curator-2	1
CSK	26901416	chemical synaptic transmission	Curator-2	1
CSK	26901416	synaptic signaling	Curator-2	1
CSK	26901416	regulation of synaptic plasticity	Curator-2	1
CSK	26901416	synaptic signaling	Curator-2	1
CSK	26901416	cell adhesion	neXtA5	A
CSK	26901416	chemical synaptic transmission	neXtA5	1
CSK	26901416	neurotransmitter secretion	neXtA5	1
CSK	26901416	signaling	neXtA5	B
CSK	26901416	developmental process	neXtA5	C
CSK	26901416	growth	neXtA5	D
CSK	26901416	homeostatic process	neXtA5	E
CSK	26901416	homeostatic process	neXtA5	E
CSK	26901416	homeostatic process	neXtA5	E
CSK	26901416	localization	neXtA5	F
CSK	26901416	homeostasis	neXtA5	E
CSK	26901416	Cell Adhesion	neXtA5	A
CSK	26901416	homeostasis	neXtA5	E
CSK	26901416	neurotransmission	neXtA5	1
CSK	26901416	signaling	neXtA5	B
CSK	26901416	neurotransmitter release	neXtA5	1
CSK	26901416	homeostasis	neXtA5	E
CSK	26901416	development	neXtA5	C
CSK	26901416	localization	neXtA5	G
CSK	27116701	Cell-matrix adhesion	Curator-1	1
CSK	27116701	Cell migration	Curator-1	2
CSK	27116701	regulation of cell shape	Curator-1	3
CSK	27116701	Cell migration	Curator-1	2
CSK	27116701	regulation of cell-matrix adhesion	Curator-2	1
CSK	27116701	regulation of cell migration	Curator-2	2
CSK	27116701	regulation of cell shape	Curator-2	3
CSK	27116701	regulation of cell migration	Curator-2	2
CSK	27116701	cell-matrix adhesion	neXtA5	1
CSK	27116701	biosynthetic process	neXtA5	A
CSK	27116701	phosphorylation	neXtA5	B
CSK	27116701	phosphorylation	neXtA5	B
CSK	27116701	cell migration	neXtA5	2
CSK	27116701	secretion	neXtA5	C
CSK	27116701	cell motility	neXtA5	2
CSK	27116701	formation	neXtA5	D
FYN	17315853	Not relevant	Curator-1	0
FYN	17315853	Not relevant	Curator-3	0
FYN	17315853	cell activation	neXtA5	A
FYN	17315853	apoptosis	neXtA5	B
FYN	17315853	signal transduction	neXtA5	C
FYN	17315853	phosphorylation	neXtA5	D
FYN	17315853	signaling process	neXtA5	E
FYN	17315853	kinase inhibitor	neXtA5	F
FYN	17315853	growth	neXtA5	G
FYN	17315853	membrane transport	neXtA5	H
FYN	17315853	apoptotic process	neXtA5	B
FYN	17315853	signaling	neXtA5	E
FYN	17315853	signal transduction	neXtA5	C
FYN	17315853	transmembrane transport	neXtA5	H
FYN	17315853	negative regulation of kinase activity	neXtA5	I
FYN	18691323	behavior	Curator-1	1
FYN	18691323	memory	Curator-1	2
FYN	18691323	memory	Curator-1	2
FYN	18691323	protein phosphorylation	Curator-1	3
FYN	18691323	behavioral fear response	Curator-3	1
FYN	18691323	short-term memory	Curator-3	2
FYN	18691323	long-term memory	Curator-3	2
FYN	18691323	protein phosphorylation	Curator-3	3
FYN	18691323	signal transduction	Curator-3	4
FYN	18691323	signaling pathway	neXtA5	4
FYN	18691323	behavior	neXtA5	1
FYN	18691323	memory	neXtA5	2
FYN	18691323	memory	neXtA5	2
FYN	18691323	memory	neXtA5	2
FYN	18691323	memory	neXtA5	2
FYN	18691323	memory	neXtA5	2
FYN	18691323	memory	neXtA5	2
FYN	18691323	formation	neXtA5	A
FYN	18691323	formation	neXtA5	A
FYN	18691323	formation	neXtA5	A
FYN	18691323	formation	neXtA5	A
FYN	18691323	phosphorylation	neXtA5	3
FYN	18691323	long-term potentiation	neXtA5	B
FYN	18691323	biosynthetic process	neXtA5	C
FYN	18691323	phosphorylation	neXtA5	3
FYN	18691323	biosynthetic process	neXtA5	C
FYN	18691323	memory	neXtA5	2
FYN	18691323	memory	neXtA5	2
FYN	18691323	long-term synaptic potentiation	neXtA5	B
FYN	18691323	signal transduction	neXtA5	4
FYN	18691323	biosynthetic process	neXtA5	C
FYN	18691323	biosynthetic process	neXtA5	C
FYN	18854310	dephosphorylation	Curator-1	1
FYN	18854310	intrinsic apoptotic signaling pathway in response to oxidative stress	Curator-1	2
FYN	18854310	intrinsic apoptotic signaling pathway in response to oxidative stress	Curator-3	2
FYN	18854310	intrinsic apoptotic signaling pathway in response to oxidative stress	Curator-3	4
FYN	18854310	MAPK activation	neXtA5	A
FYN	18854310	DNA fragmentation	neXtA5	B
FYN	18854310	transcription	neXtA5	C
FYN	18854310	apoptosis	neXtA5	2
FYN	18854310	apoptosis	neXtA5	2
FYN	18854310	apoptosis	neXtA5	2
FYN	18854310	apoptosis	neXtA5	2
FYN	18854310	apoptosis	neXtA5	2
FYN	18854310	apoptosis	neXtA5	2
FYN	18854310	cell death	neXtA5	2
FYN	18854310	phosphorylation	neXtA5	1
FYN	18854310	signaling	neXtA5	D
FYN	18854310	signaling	neXtA5	D
FYN	18854310	signaling	neXtA5	D
FYN	18854310	cellular response to ROS	neXtA5	2
FYN	19501919	signal transduction	Curator-1	1
FYN	19501919	protein phosphorylation	Curator-1	2
FYN	19501919	signal transduction	Curator-3	1
FYN	19501919	protein phosphorylation	Curator-3	2
FYN	19501919	transcription	neXtA5	A
FYN	19501919	signal transduction	neXtA5	1
FYN	19501919	synaptic transmission	neXtA5	B
FYN	19501919	brain development	neXtA5	C
FYN	19501919	behavior	neXtA5	D
FYN	19501919	phosphorylation	neXtA5	2
FYN	19501919	phosphorylation	neXtA5	2
FYN	19501919	regulation	neXtA5	E
FYN	19501919	chemical synaptic transmission	neXtA5	B
FYN	19501919	transcription, DNA-templated	neXtA5	A
FYN	19501919	biological regulation	neXtA5	E
FYN	23361870	anatomical structure morphogenesis	Curator-1	1
FYN	23361870	lens fiber cell morphogenesis	Curator-1	1
FYN	23361870	lens fiber cell development	Curator-3	1
FYN	23361870	lens fiber cell differentiation	Curator-3	2
FYN	23361870	lens fiber cell morphogenesis	Curator-3	1
FYN	23361870	morphogenesis	neXtA5	1
FYN	23361870	morphogenesis	neXtA5	1
FYN	23361870	cell elongation	neXtA5	1
FYN	23361870	gene expression	neXtA5	A
FYN	23361870	signaling	neXtA5	B
FYN	23361870	signaling	neXtA5	B
FYN	23361870	signaling	neXtA5	B
FYN	23361870	cell differentiation	neXtA5	2
FYN	23361870	development	neXtA5	1
FYN	23361870	regulation	neXtA5	C
FYN	23361870	lens fiber cell morphogenesis	neXtA5	1
FYN	23361870	lens epithelial cell proliferation	neXtA5	D
FYN	23361870	unidimensional cell growth	neXtA5	1
FYN	23361870	gene expression	neXtA5	A
FYN	23361870	biological regulation	neXtA5	C
FYN	23361870	anatomical structure morphogenesis	neXtA5	1
FYN	23361870	anatomical structure morphogenesis	neXtA5	1
FYN	23361870	developmental process	neXtA5	1
FYN	23361870	splicing	neXtA5	A
FYN	23361870	signaling pathway	neXtA5	B
FYN	23361870	myelination	neXtA5	E
FYN	23361870	regulation	neXtA5	C
FYN	23361870	mRNA cis splicing, via spliceosome	neXtA5	A
FYN	23361870	signal transduction	neXtA5	B
FYN	23361870	biological regulation	neXtA5	C
IRAK4	23519847	cytokine secretion	Curator-1	1
IRAK4	23519847	protein kinase B signaling	Curator-1	2
IRAK4	23519847	I-kappaB kinase/NF-kappaB signaling	Curator-1	3
IRAK4	23519847	interleukin-10 production	Curator-1	1
IRAK4	23519847	protein phosphorylation	Curator-1	4
IRAK4	23519847	tolerance induction	Curator-1	5
IRAK4	23519847	cytokine secretion	Curator-4	1
IRAK4	23519847	response to bacterium	Curator-4	6
IRAK4	23519847	MyD88-dependent toll-like receptor signaling pathway	Curator-4	7
IRAK4	23519847	negative regulation of protein kinase activity	Curator-4	2
IRAK4	23519847	T cell activation involved in immune response	Curator-4	8
IRAK4	23519847	tolerance induction	Curator-4	5
IRAK4	23519847	transcription	neXtA5	A
IRAK4	23519847	phosphorylation	neXtA5	4
IRAK4	23519847	signaling	neXtA5	2
IRAK4	23519847	IL-10 production	neXtA5	1
IRAK4	23519847	cytokine secretion	neXtA5	1
IRAK4	23519847	cytokine secretion	neXtA5	1
IRAK4	23519847	regulation	neXtA5	B
IRAK4	23519847	phosphorylation	neXtA5	4
IRAK4	23519847	interleukin-10 production	neXtA5	1
IRAK4	23519847	transcription, DNA-templated	neXtA5	A
IRAK4	23519847	cytokine secretion	neXtA5	1
IRAK4	23519847	biological regulation	neXtA5	B
IRAK4	24030499	response to virus	Curator-1	1
IRAK4	24030499	cell migration	Curator-1	2
IRAK4	24030499	STAT cascade	Curator-1	3
IRAK4	24030499	cytokine production	Curator-1	4
IRAK4	24030499	inflammatory response	Curator-1	4
IRAK4	24030499	response to virus	Curator-4	1
IRAK4	24030499	innate immune response	Curator-4	5
IRAK4	24030499	interferon production	neXtA5	5
IRAK4	24030499	inflammatory response	neXtA5	4
IRAK4	24030499	inflammation	neXtA5	4
IRAK4	24030499	degradation	neXtA5	A
IRAK4	24030499	phosphorylation	neXtA5	B
IRAK4	24030499	Innate immunity	neXtA5	5
IRAK4	24030499	innate immunity	neXtA5	5
IRAK4	24030499	innate immune response	neXtA5	5
IRAK4	24030499	cytokine production	neXtA5	4
IRAK4	24030499	catabolic process	neXtA5	C
IRAK4	24030499	innate immune response	neXtA5	5
IRAK4	24030499	inflammatory response	neXtA5	4
IRAK4	24567333	protein autophosphorylation	Curator-1	1
IRAK4	24567333	Toll signaling pathway	Curator-1	2
IRAK4	24567333	interleukin-6 production	Curator-1	3
IRAK4	24567333	I-kappaB kinase/NF-kappaB signaling	Curator-1	4
IRAK4	24567333	activation of MAPK activity	Curator-1	5
IRAK4	24567333	protein trans-autophosphorylation	Curator-4	1
IRAK4	24567333	activation of protein kinase activity	Curator-4	5
IRAK4	24567333	response to interleukin-1	Curator-4	3
IRAK4	24567333	Toll signaling pathway	Curator-4	2
IRAK4	24567333	inflammatory response	Curator-4	3
IRAK4	24567333	inflammatory response	Curator-4	3
IRAK4	24567333	MAPK cascade	Curator-4	5
IRAK4	24567333	MAPK activation	neXtA5	5
IRAK4	24567333	MAPK activation	neXtA5	5
IRAK4	24567333	cytokine production	neXtA5	3
IRAK4	24567333	phosphorylation	neXtA5	1
IRAK4	24567333	IL-6 production	neXtA5	3
IRAK4	24567333	IL-6 production	neXtA5	3
IRAK4	24567333	innate immunity	neXtA5	A
IRAK4	24567333	innate immune response	neXtA5	A
IRAK4	24567333	interleukin-6 production	neXtA5	3
IRAK4	24567333	activation of MAPK activity	neXtA5	5
IRAK4	24567333	activation of MAPK activity	neXtA5	5
IRAK4	24567333	interleukin-6 production	neXtA5	3
IRAK4	27158377	vascular smooth muscle cell differentiation	Curator-1	1
IRAK4	27158377	vascular smooth muscle cell proliferation	Curator-1	2
IRAK4	27158377	vascular associated smooth muscle cell migration	Curator-1	3
IRAK4	27158377	signaling	Curator-1	4
IRAK4	27158377	inflammatory response	Curator-1	5
IRAK4	27158377	vascular smooth muscle cell differentiation	Curator-4	1
IRAK4	27158377	inflammatory response	Curator-4	5
IRAK4	27158377	vascular smooth muscle cell differentiation	Curator-4	1
IRAK4	27158377	vascular smooth muscle cell dedifferentiation	Curator-4	6
IRAK4	27158377	transcription	neXtA5	A
IRAK4	27158377	translation	neXtA5	B
IRAK4	27158377	inflammation	neXtA5	5
IRAK4	27158377	formation	neXtA5	C
IRAK4	27158377	cell migration	neXtA5	3
IRAK4	27158377	dedifferentiation	neXtA5	6
IRAK4	27158377	regulation	neXtA5	D
IRAK4	27158377	transcription, DNA-templated	neXtA5	A
IRAK4	27158377	biological regulation	neXtA5	D
IRAK4	27158377	dedifferentiation	neXtA5	6
IRAK4	27158377	cell migration	neXtA5	3
IRAK4	27158377	biosynthetic process	neXtA5	E
IRAK4	27158377	inflammatory response	neXtA5	5
LRRK2	18097693	regulation of gene expression	Curator-2	1
LRRK2	18097693	Not relevant	Curator-3	0
LRRK2	18097693	gene expression	neXtA5	1
LRRK2	18097693	RNA interference	neXtA5	A
LRRK2	18097693	Ras protein signal transduction	neXtA5	B
LRRK2	18097693	nervous system development	neXtA5	C
LRRK2	18097693	cell differentiation	neXtA5	D
LRRK2	18097693	cell cycle	neXtA5	E
LRRK2	18097693	MAPK cascade	neXtA5	F
LRRK2	18097693	cell growth	neXtA5	G
LRRK2	18097693	cell communication	neXtA5	H
LRRK2	18097693	pathogenesis	neXtA5	I
LRRK2	18097693	gene expression	neXtA5	1
LRRK2	23190742	regulation of phagocytosis	Curator-2	1
LRRK2	23190742	microglial cell activation involved in immune response	Curator-2	2
LRRK2	23190742	regulation of phagocytosis	Curator-2	1
LRRK2	23190742	cellular response to virus	Curator-2	3
LRRK2	23190742	phagocytosis	Curator-3	1
LRRK2	23190742	cellular response to virus	Curator-3	3
LRRK2	23190742	microglial cell activation	Curator-3	2
LRRK2	23190742	phagocytosis	neXtA5	1
LRRK2	23190742	phagocytosis	neXtA5	1
LRRK2	23190742	negative regulation of kinase activity	neXtA5	A
LRRK2	23190742	biosynthetic process	neXtA5	B
LRRK2	23190742	phosphorylation	neXtA5	C
LRRK2	23190742	transcription, DNA-templated	neXtA5	D
LRRK2	23190742	angiogenesis	neXtA5	E
LRRK2	23190742	signaling	neXtA5	F
LRRK2	23190742	phagocytosis	neXtA5	1
LRRK2	23190742	biosynthetic process	neXtA5	B
LRRK2	23190742	pathogenesis	neXtA5	G
LRRK2	23190742	phosphorylation	neXtA5	C
LRRK2	23190742	phagocytosis	neXtA5	1
LRRK2	23190742	phagocytosis	neXtA5	1
LRRK2	23190742	inflammatory response	neXtA5	H
LRRK2	23190742	phagocytosis	neXtA5	1
LRRK2	23190742	phagocytosis	neXtA5	1
LRRK2	23190742	phagocytosis	neXtA5	1
LRRK2	23190742	phagocytosis	neXtA5	1
LRRK2	23190742	phosphorylation	neXtA5	C
LRRK2	24282027	neuron projection development	Curator-2	1
LRRK2	24282027	neuron projection development	Curator-2	1
LRRK2	24282027	mitochondrial fusion	Curator-2	2
LRRK2	24282027	membrane fusion	Curator-2	3
LRRK2	24282027	mitochondrion organization	Curator-2	2
LRRK2	24282027	mitochondrial fusion	Curator-3	2
LRRK2	24282027	endocytosis	Curator-3	4
LRRK2	24282027	neuron projection development	Curator-3	4
LRRK2	24282027	mitochondrial fission	neXtA5	3
LRRK2	24282027	biological regulation	neXtA5	A
LRRK2	24282027	endocytosis	neXtA5	4
LRRK2	24282027	neuron projection development	neXtA5	1
LRRK2	24282027	mitochondrial fusion	neXtA5	2
LRRK2	24282027	phosphorylation	neXtA5	B
LRRK2	24282027	clathrin-dependent endocytosis	neXtA5	4
LRRK2	24282027	membrane fission	neXtA5	3
LRRK2	24465451	regulation of exocytosis	Curator-2	1
LRRK2	24465451	calcium-mediated signaling using intracellular calcium source	Curator-2	2
LRRK2	24465451	calcium-mediated signaling using intracellular calcium source	Curator-2	2
LRRK2	24465451	regulation of exocytosis	Curator-2	1
LRRK2	24465451	secretory granule maturation	Curator-2	3
LRRK2	24465451	regulation of vesicle size	Curator-2	4
LRRK2	24465451	exocytosis	Curator-3	1
LRRK2	24465451	calcium-mediated signaling	Curator-3	2
LRRK2	24465451	secretion by lung epithelial cell involved in lung growth	Curator-3	5
LRRK2	24465451	transcription, DNA-templated	neXtA5	A
LRRK2	24465451	exocytosis	neXtA5	1
LRRK2	24465451	exocytosis	neXtA5	1
LRRK2	24465451	secretion	neXtA5	5
LRRK2	24465451	exocytosis	neXtA5	1
LRRK2	24465451	exocytosis	neXtA5	1
LRRK2	24465451	exocytosis	neXtA5	1
LRRK2	24465451	exocytosis	neXtA5	1
LRRK2	24465451	signaling	neXtA5	B
LRRK2	24465451	maintenance of location	neXtA5	C
LRRK2	24465451	signaling	neXtA5	D
LRRK2	24465451	autophagy	neXtA5	E
LRRK2	24465451	biological regulation	neXtA5	F
LRRK2	24465451	pathogenesis	neXtA5	G
LRRK2	24465451	exocytosis	neXtA5	1
LRRK2	24465451	exocytosis	neXtA5	1
LRRK2	25605758	regulation of GTPase activity	Curator-2	1
LRRK2	25605758	Rab protein signal transduction	Curator-2	2
LRRK2	25605758	protein phosphorylation	Curator-3	3
LRRK2	25605758	GTPase activator activity	Curator-3	1
LRRK2	25605758	receptor catabolic process	neXtA5	A
LRRK2	25605758	catabolic process	neXtA5	A
LRRK2	25605758	growth	neXtA5	B
LRRK2	25605758	synaptic vesicle endocytosis	neXtA5	C
LRRK2	25605758	signaling	neXtA5	D
LRRK2	25605758	neuron projection development	neXtA5	E
LRRK2	25605758	phosphorylation	neXtA5	3
LRRK2	25605758	phosphorylation	neXtA5	3
LRRK2	25605758	receptor catabolic process	neXtA5	A
LRRK2	25605758	catabolic process	neXtA5	A
LRRK2	25605758	growth	neXtA5	B
LRRK2	25605758	neuron projection development	neXtA5	E
LRRK2	25605758	signaling	neXtA5	D
LRRK2	25605758	neuron projection development	neXtA5	E
LRRK2	25605758	neuron projection development	neXtA5	E
LRRK2	25605758	receptor catabolic process	neXtA5	A
LRRK2	25605758	receptor catabolic process	neXtA5	A
LRRK2	25605758	synaptic vesicle endocytosis	neXtA5	C
LYN	17513616	Not relevant	Curator-2	0
LYN	17513616	intracellular signal transduction	Curator-4	1
LYN	17513616	cytokine production	neXtA5	A
LYN	17513616	hypersensitivity	neXtA5	B
LYN	17513616	phosphorylation	neXtA5	C
LYN	17513616	phosphorylation	neXtA5	C
LYN	17513616	signaling	neXtA5	1
LYN	17513616	mast cell degranulation	neXtA5	D
LYN	17513616	mast cell activation	neXtA5	E
LYN	17513616	mast cell activation	neXtA5	E
LYN	17513616	mast cell activation	neXtA5	E
LYN	17513616	microtubule formation	neXtA5	F
LYN	17513616	microtubule formation	neXtA5	F
LYN	17513616	regulation	neXtA5	G
LYN	17513616	microtubule polymerization	neXtA5	F
LYN	17513616	signaling	neXtA5	1
LYN	17513616	biological regulation	neXtA5	G
LYN	17513616	mast cell degranulation	neXtA5	D
LYN	17513616	microtubule polymerization	neXtA5	H
LYN	18577747	cell proliferation	Curator-2	1
LYN	18577747	Not relevant	Curator-4	0
LYN	18577747	phosphorylation	neXtA5	A
LYN	18577747	Phosphorylation	neXtA5	A
LYN	18577747	signaling	neXtA5	B
LYN	18577747	apoptosis	neXtA5	C
LYN	18577747	kinase inhibitor	neXtA5	D
LYN	18577747	phosphorylation	neXtA5	A
LYN	18577747	caspase activation	neXtA5	E
LYN	18577747	regulation	neXtA5	F
LYN	18577747	phosphorylation	neXtA5	A
LYN	18577747	signaling	neXtA5	B
LYN	18577747	apoptotic process	neXtA5	C
LYN	18577747	negative regulation of kinase activity	neXtA5	D
LYN	18577747	activation of cysteine-type endopeptidase activity involved in apoptotic process	neXtA5	C
LYN	18577747	biological regulation	neXtA5	F
LYN	18817770	Not relevant	Curator-2	0
LYN	18817770	protein autophosphorylation	Curator-4	1
LYN	18817770	lipid modification	neXtA5	A
LYN	18817770	cell cycle control	neXtA5	B
LYN	18817770	DNA damage response	neXtA5	C
LYN	18817770	localization	neXtA5	D
LYN	18817770	signaling	neXtA5	E
LYN	18817770	lipid modification	neXtA5	A
LYN	18817770	nuclear export	neXtA5	F
LYN	18817770	lipid modification	neXtA5	A
LYN	18817770	regulation of cell cycle phase transition	neXtA5	B
LYN	18817770	cellular response to DNA damage stimulus	neXtA5	C
LYN	18817770	lipid modification	neXtA5	A
LYN	19201855	myeloid cell development	Curator-2	1
LYN	19201855	immunoglobulin production	Curator-2	2
LYN	19201855	regulation of immune response	Curator-2	3
LYN	19201855	regulation of complement activation	Curator-2	4
LYN	19201855	regulation of immune response	Curator-2	3
LYN	19201855	immune system process	Curator-4	3
LYN	19201855	intracellular signal transduction	Curator-4	5
LYN	19201855	B cell activation	neXtA5	A
LYN	19201855	development	neXtA5	B
LYN	19201855	signaling	neXtA5	C
LYN	19201855	signaling	neXtA5	C
LYN	19201855	complement activation	neXtA5	4
LYN	19201855	B cell development	neXtA5	D
LYN	19201855	hypersensitivity	neXtA5	E
LYN	19201855	developmental process	neXtA5	B
LYN	19201855	signaling	neXtA5	C
LYN	19201855	complement activation	neXtA5	4
LYN	19201855	B cell differentiation	neXtA5	F
LYN	19201855	hypersensitivity	neXtA5	E
LYN	21911371	Not relevant	Curator-2	0
LYN	21911371	inflammatory response	Curator-4	1
LYN	21911371	B cell proliferation	Curator-4	2
LYN	21911371	B cell proliferation	Curator-4	2
LYN	21911371	inflammatory response	Curator-4	1
LYN	21911371	B cell proliferation	Curator-4	2
LYN	21911371	transcription	neXtA5	A
LYN	21911371	inflammation	neXtA5	1
LYN	21911371	IL-10 secretion	neXtA5	1
LYN	21911371	T-cell activation	neXtA5	B
LYN	21911371	B-cell differentiation	neXtA5	C
LYN	21911371	development	neXtA5	D
LYN	21911371	cytokine production	neXtA5	1
LYN	21911371	inflammation	neXtA5	1
LYN	21911371	transcription, DNA-templated	neXtA5	A
LYN	21911371	inflammatory response	neXtA5	1
LYN	21911371	interleukin-10 secretion	neXtA5	1
LYN	21911371	T cell activation	neXtA5	B
LYN	21911371	B cell differentiation	neXtA5	C
LYN	21911371	developmental process	neXtA5	D
LYN	21911371	inflammatory response	neXtA5	1
LYN	23000019	transcription , DNA-templated	Curator-2	1
LYN	23000019	immune response	Curator-2	2
LYN	23000019	Not relevant	Curator-4	0
LYN	23000019	methylation	neXtA5	A
LYN	23000019	regulation	neXtA5	B
LYN	23000019	signaling	neXtA5	C
LYN	23000019	phosphorylation	neXtA5	D
LYN	23000019	transposition	neXtA5	E
LYN	23000019	B cell activation	neXtA5	F
LYN	23000019	biological regulation	neXtA5	I
LYN	26438848	Not relevant	Curator-2	0
LYN	26438848	hydrogen peroxide mediated signaling pathway	Curator-4	1
LYN	26438848	hydrogen peroxide mediated signaling pathway	Curator-4	1
LYN	26438848	signaling	neXtA5	A
LYN	26438848	signaling	neXtA5	A
LYN	26438848	signaling	neXtA5	A
LYN	26438848	cellular homeostasis	neXtA5	B
LYN	26438848	signaling	neXtA5	A
LYN	26438848	cell cycle regulation	neXtA5	C
LYN	26438848	translation	neXtA5	D
LYN	26438848	signaling	neXtA5	A
LYN	26438848	metabolism	neXtA5	E
LYN	26438848	transcription	neXtA5	F
LYN	26438848	signal transduction	neXtA5	G
LYN	26438848	signaling	neXtA5	A
LYN	26438848	phosphorylation	neXtA5	H
LYN	26438848	signaling	neXtA5	A
LYN	26438848	signal transduction	neXtA5	G
LYN	26438848	regulation of cell cycle	neXtA5	C
LYN	26438848	translation	neXtA5	D
LYN	26438848	signaling	neXtA5	A
LYN	26438848	metabolic process	neXtA5	E
LYN	26438848	transcription, DNA-templated	neXtA5	F
LYN	27521268	toll-like receptor signaling pathway	Curator-2	1
LYN	27521268	positive regulation of cytokine production	Curator-2	2
LYN	27521268	toll-like receptor signaling pathway	Curator-2	1
LYN	27521268	regulation of protein ubiquitination	Curator-4	3
LYN	27521268	regulation of protein phosphorylation	Curator-4	4
LYN	27521268	MyD88-dependent toll-like receptor signaling pathway	Curator-4	1
LYN	27521268	Inflammatory response	Curator-4	2
LYN	27521268	MyD88-dependent toll-like receptor signaling pathway	Curator-4	1
LYN	27521268	transcription	neXtA5	A
LYN	27521268	homeostasis	neXtA5	B
LYN	27521268	phosphorylation	neXtA5	4
LYN	27521268	signaling	neXtA5	C
LYN	27521268	development	neXtA5	D
LYN	27521268	pathogenesis	neXtA5	E
LYN	27521268	phosphorylation	neXtA5	4
LYN	27521268	transcription, DNA-templated	neXtA5	F
LYN	27521268	homeostatic process	neXtA5	B
LYN	27521268	signaling	neXtA5	C
LYN	27521268	developmental process	neXtA5	D
LYN	27521268	phosphorylation	neXtA5	4
PIM1	22944483	T cell differentiation	Curator-3	1
PIM1	22944483	regulation of gene expression	Curator-3	2
PIM1	22944483	inflammatory response	Curator-4	3
PIM1	22944483	CD4-positive, alpha-beta T cell cytokine production	Curator-4	4
PIM1	22944483	T cell proliferation	Curator-4	5
PIM1	22944483	T-helper 1 cell differentiation	Curator-4	1
PIM1	22944483	T-helper 17 cell differentiation	Curator-4	1
PIM1	22944483	cytokine production	neXtA5	4
PIM1	22944483	transcription	neXtA5	A
PIM1	22944483	inflammation	neXtA5	3
PIM1	22944483	pathogenesis	neXtA5	B
PIM1	22944483	signaling	neXtA5	C
PIM1	22944483	development	neXtA5	D
PIM1	22944483	kinase inhibitor	neXtA5	E
PIM1	22944483	metaplasia	neXtA5	F
PIM1	22944483	regulation of T-cell differentiation	neXtA5	1
PIM1	22944483	sensitization	neXtA5	G
PIM1	22944483	regulation	neXtA5	H
PIM1	22944483	provirus integration	neXtA5	I
PIM1	22944483	inflammation	neXtA5	3
PIM1	22944483	metaplasia	neXtA5	F
PIM1	22944483	cell differentiation	neXtA5	1
PIM1	23131564	cell proliferation	Curator-3	1
PIM1	23131564	TOR signaling	Curator-4	2
PIM1	23131564	endothelial cell proliferation	Curator-4	1
PIM1	23131564	endothelial cell proliferation	neXtA5	1
PIM1	23131564	endothelial cell proliferation	neXtA5	1
PIM1	23131564	cell proliferation	neXtA5	1
PIM1	23131564	phosphorylation	neXtA5	A
PIM1	23131564	signaling	neXtA5	B
PIM1	23131564	growth	neXtA5	C
PIM1	23131564	growth	neXtA5	C
PIM1	23131564	growth	neXtA5	C
PIM1	23131564	growth	neXtA5	C
PIM1	23131564	localization	neXtA5	D
PIM1	23131564	localization	neXtA5	D
PIM1	23131564	localization	neXtA5	D
PIM1	23131564	localization	neXtA5	D
PIM1	23131564	localization	neXtA5	D
PIM1	23131565	cell proliferation	Curator-3	1
PIM1	23131566	cell proliferation	Curator-3	1
PIM1	25451079	myofibroblast differentiation	Curator-3	1
PIM1	25451079	secretion by cell	Curator-3	2
PIM1	25451079	protein phosphorylation	Curator-3	3
PIM1	25451079	regulation of gene expression	Curator-3	4
PIM1	25451079	inflammatory response	Curator-4	5
PIM1	25451079	myofibroblast differentiation	Curator-4	1
PIM1	25451079	intracellular signal transduction	Curator-4	6
PIM1	25451079	regulation of transcription, DNA-templated	Curator-4	4
PIM1	25451079	regulation of translation	Curator-4	7
PIM1	25451079	transcription	neXtA5	4
PIM1	25451079	transcription	neXtA5	4
PIM1	25451079	translation	neXtA5	7
PIM1	25451079	translation	neXtA5	7
PIM1	25451079	protein translation	neXtA5	7
PIM1	25451079	protein translation	neXtA5	7
PIM1	25451079	phosphorylation	neXtA5	3
PIM1	25451079	phosphorylation	neXtA5	3
PIM1	25451079	growth	neXtA5	A
PIM1	25451079	secretion	neXtA5	2
PIM1	25451079	regulation	neXtA5	B
PIM1	25451079	biological regulation	neXtA5	B
PIM1	25451079	transcription, DNA-templated	neXtA5	4
PIM1	25451079	phosphorylation	neXtA5	3
PIM1	25451079	secretion	neXtA5	2
PIM1	25451079	translation	neXtA5	7
PIM1	25451079	translation	neXtA5	7
PIM1	25451079	transcription, DNA-templated	neXtA5	4
PIM1	25451079	phosphorylation	neXtA5	3
PIM1	25451079	translation	neXtA5	7
PIM1	26993775	protein kinase B signaling	Curator-3	1
PIM1	26993775	cellular response to stress	Curator-3	2
PIM1	26993775	regulation of protein kinase B signaling	Curator-4	1
PIM1	26993775	apoptosis	neXtA5	A
PIM1	26993775	Signaling pathway	neXtA5	1
PIM1	26993775	metabolism	neXtA5	B
PIM1	26993775	synthesis	neXtA5	C
PIM1	26993775	signaling	neXtA5	1
PIM1	26993775	growth	neXtA5	D
PIM1	26993775	ribosome biogenesis	neXtA5	E
PIM1	26993775	tumor suppressor	neXtA5	F
PIM1	26993775	regulation of cell cycle	neXtA5	G
PIM1	26993775	signaling	neXtA5	1
PIM1	26993775	signal transduction	neXtA5	H
PIM1	26993775	metabolic process	neXtA5	B
PIM1	26993775	biosynthetic process	neXtA5	C
PIM1	26993775	apoptotic process	neXtA5	A
PIM1	27088547	cell proliferation	Curator-3	1
PIM1	27088547	apoptotic process	Curator-3	2
PIM1	27088547	glycolytic process	Curator-3	3
PIM1	27088547	Not relevant	Curator-4	0
PIM1	27088547	glycolysis	neXtA5	3
PIM1	27088547	translation	neXtA5	A
PIM1	27088547	apoptosis	neXtA5	2
PIM1	27088547	apoptosis	neXtA5	2
PIM1	27088547	cell cycle	neXtA5	B
PIM1	27088547	metabolism	neXtA5	C
PIM1	27088547	cell proliferation	neXtA5	1
PIM1	27088547	pathogenesis	neXtA5	D
PIM1	27088547	metabolic process	neXtA5	C
PIM1	27088547	glycolytic process	neXtA5	3
PIM1	27088547	apoptotic process	neXtA5	2
PIM1	27088547	apoptotic process	neXtA5	2
RIPK2	22993319	epithelial to mesenchymal transition	Curator-3	1
RIPK2	22993319	hepatocyte cell migration	Curator-3	2
RIPK2	22993319	intracellular signal transduction	Curator-4	3
RIPK2	22993319	EMT	neXtA5	1
RIPK2	22993319	gene expression	neXtA5	A
RIPK2	22993319	cell migration	neXtA5	2
RIPK2	22993319	liver regeneration	neXtA5	B
RIPK2	22993319	cell migration	neXtA5	2
RIPK2	22993319	signalling	neXtA5	3
RIPK2	22993319	growth	neXtA5	C
RIPK2	26297639	cellular response to virus	Curator-3	1
RIPK2	26297639	defense response to virus	Curator-4	4
RIPK2	26297639	necrosis	neXtA5	A
RIPK2	26297639	apoptosis	neXtA5	B
RIPK2	26297639	cell death	neXtA5	A
RIPK2	26297639	formation	neXtA5	C
RIPK2	26297639	viral life cycle	neXtA5	D
RIPK2	26297639	viral maturation	neXtA5	D
RIPK2	26297639	innate immunity	neXtA5	E
RIPK2	27045108	protein ubiquitination	Curator-3	1
RIPK2	27045108	regulation of gene expression	Curator-3	2
RIPK2	27045108	intracellular signal transduction	Curator-4	2
RIPK2	27045108	intracellular signal transduction	Curator-4	3
RIPK2	27045108	development	neXtA5	A
RIPK2	27045108	gene expression	neXtA5	2
RIPK2	27045108	signaling	neXtA5	3
RIPK2	27045108	signaling	neXtA5	3
RIPK2	27045108	signal transduction	neXtA5	3
RIPK2	27045108	cell death	neXtA5	B
RIPK2	27045108	gene expression	neXtA5	2
RIPK2	27045108	signaling	neXtA5	3
RIPK2	27045108	gene expression	neXtA5	2
RIPK2	27045108	gene expression	neXtA5	2
RIPK2	27045108	signaling	neXtA5	3
RIPK2	27235368	cellular response to virus	Curator-3	1
RIPK2	27235368	defense response to bacterium	Curator-3	2
RIPK2	27235368	innate immune response	Curator-4	4
RIPK2	27235368	defense response to virus	Curator-4	1
RIPK2	27235368	negative regulation by host of viral genome replication	Curator-4	3
RIPK2	27235368	innate immune response	Curator-4	4
RIPK2	27235368	innate immunity	neXtA5	4
RIPK2	27235368	signalling pathway	neXtA5	A
RIPK2	27235368	antiviral response	neXtA5	1
RIPK2	27235368	gene expression	neXtA5	B
RIPK2	27235368	signalling	neXtA5	C
RIPK2	27235368	innate immunity	neXtA5	4
SGK1	19447520	ERK1 and ERK2 cascade	Curator-1	1
SGK1	19447520	ERK1 and ERK2 cascade	Curator-1	1
SGK1	19447520	ERK1 and ERK2 cascade	Curator-1	1
SGK1	19447520	protein phosphorylation	Curator-3	2
SGK1	19447520	ERK1 and ERK2 cascade	Curator-3	1
SGK1	19447520	signaling pathway	neXtA5	A
SGK1	19447520	signaling pathway	neXtA5	A
SGK1	19447520	signaling pathway	neXtA5	A
SGK1	19447520	formation	neXtA5	B
SGK1	19447520	formation	neXtA5	B
SGK1	19447520	phosphorylation	neXtA5	2
SGK1	19447520	phosphorylation	neXtA5	2
SGK1	19447520	phosphorylation	neXtA5	2
SGK1	19447520	signaling	neXtA5	A
SGK1	19447520	signaling	neXtA5	A
SGK1	19447520	growth	neXtA5	C
SGK1	19447520	regulation	neXtA5	D
SGK1	19447520	liver regeneration	neXtA5	E
SGK1	19447520	signaling	neXtA5	A
SGK1	19447520	liver regeneration	neXtA5	E
SGK1	22809514	gene expression	Curator-1	1
SGK1	22809514	gene expression	Curator-1	1
SGK1	22809514	platelet activation	Curator-1	2
SGK1	22809514	Not relevant	Curator-3	0
SGK1	22809514	SOCE	neXtA5	A
SGK1	22809514	SOCE	neXtA5	A
SGK1	22809514	transcription	neXtA5	1
SGK1	22809514	transcription	neXtA5	1
SGK1	22809514	protein translation	neXtA5	B
SGK1	22809514	translation	neXtA5	B
SGK1	22809514	Translation	neXtA5	B
SGK1	22809514	Translation	neXtA5	B
SGK1	22809514	formation	neXtA5	C
SGK1	22809514	actin polymerization	neXtA5	D
SGK1	22809514	platelet activation	neXtA5	2
SGK1	22809514	regulation	neXtA5	E
SGK1	22809514	regulation	neXtA5	E
SGK1	22809514	SOCE	neXtA5	A
SGK1	22809514	transcription	neXtA5	1
SGK1	22809514	platelet activation	neXtA5	2
SGK1	23991167	cellular response to ethanol	Curator-1	1
SGK1	23991167	cellular response to ethanol	Curator-3	1
SGK1	23991167	transcription	neXtA5	A
SGK1	23991167	protein phosphorylation	neXtA5	B
SGK1	23991167	learning	neXtA5	C
SGK1	23991167	memory	neXtA5	C
SGK1	23991167	gene expression	neXtA5	A
SGK1	23991167	phosphorylation	neXtA5	B
SGK1	23991167	phosphorylation	neXtA5	B
SGK1	23991167	signaling	neXtA5	D
SGK1	23991167	sensitization	neXtA5	E
SGK1	23991167	regulation	neXtA5	F
SGK1	23991167	gene expression	neXtA5	A
SGK1	23991167	phosphorylation	neXtA5	B
SGK1	23991167	phosphorylation	neXtA5	B
SGK1	23991167	signaling	neXtA5	D
SGK1	23991167	sensitization	neXtA5	G
SGK1	23991167	sensitization	neXtA5	G
SGK1	25200670	I-kappaB kinase/NF-kappaB signaling	Curator-1	1
SGK1	25200670	dendritic cell differentiation	Curator-1	2
SGK1	25200670	cell maturation	Curator-3	3
SGK1	25200670	I-kappaB kinase/NF-kappaB signaling	Curator-3	1
SGK1	25200670	protein phosphorylation	Curator-3	4
SGK1	25200670	cytokine production	neXtA5	A
SGK1	25200670	transcription	neXtA5	B
SGK1	25200670	Transcription	neXtA5	B
SGK1	25200670	phagocytosis	neXtA5	C
SGK1	25200670	phosphorylation	neXtA5	4
SGK1	25200670	phosphorylation	neXtA5	4
SGK1	25200670	signaling	neXtA5	D
SGK1	25200670	signaling	neXtA5	D
SGK1	25200670	regulation	neXtA5	E
SGK1	25200670	regulation	neXtA5	E
SGK1	25200670	uptake	neXtA5	F
SGK1	25200670	Transcription	neXtA5	B
SGK1	25200670	phagocytosis	neXtA5	C
SGK1	26729372	Not relevant	Curator-1	0
SGK1	26729372	ribosome biogenesis	Curator-3	1
SGK1	26729372	transcription	neXtA5	A
SGK1	26729372	signalling cascade	neXtA5	B
SGK1	26729372	cell proliferation	neXtA5	C
SGK1	26729372	gene expression	neXtA5	A
SGK1	26729372	signalling	neXtA5	B
SGK1	26729372	methylation	neXtA5	D
SGK1	26729372	growth	neXtA5	E
SGK1	26729372	regulation of cell proliferation	neXtA5	C
SGK1	26729372	ribosome biogenesis	neXtA5	1
SGK1	26729372	cellular localization	neXtA5	F
SGK1	26729372	regulation	neXtA5	G
SGK1	26729372	demethylation	neXtA5	D
SGK1	26729372	signalling cascade	neXtA5	B
STK11	17404884	Not relevant	Curator-2	0
STK11	17404884	Not relevant	Curator-3	0
STK11	17404884	pigmentation	neXtA5	A
STK11	17404884	development	neXtA5	B
STK11	17404884	tumor suppressor	neXtA5	C
STK11	18067639	Not relevant	Curator-2	0
STK11	18067639	Not relevant	Curator-3	0
STK11	18067639	development	neXtA5	A
STK11	18067639	histogenesis	neXtA5	B
STK11	18067639	development	neXtA5	C
STK11	18067639	signaling	neXtA5	D
STK11	18067639	development	neXtA5	A
STK11	18067639	development	neXtA5	A
STK11	18067639	growth	neXtA5	E
STK11	21266715	regulation of non-motile cilium assembly	Curator-2	1
STK11	21266715	regulation of smoothened signaling pathway	Curator-2	2
STK11	21266715	regulation of Wnt signaling pathway	Curator-2	3
STK11	21266715	regulation of smoothened signaling pathway	Curator-2	2
STK11	21266715	regulation of Wnt signaling pathway	Curator-2	3
STK11	21266715	motile cilium assembly	Curator-3	1
STK11	21266715	smoothened signaling pathway	Curator-3	2
STK11	21266715	Wnt signaling pathway	Curator-3	3
STK11	21266715	embryogenesis	neXtA5	A
STK11	21266715	signaling	neXtA5	C
STK11	21266715	tumor suppressor	neXtA5	B
STK11	21266715	development	neXtA5	A
STK11	21266715	signaling	neXtA5	C
STK11	21266715	signaling	neXtA5	C
STK11	21266715	signal transduction	neXtA5	D
STK11	21266715	RNA interference	neXtA5	E
STK11	21266715	tumor suppressor	neXtA5	B
STK11	25114112	Not relevant	Curator-2	0
STK11	25114112	cell-cell signaling	Curator-3	1
STK11	25114112	cell-cell adhesion	Curator-3	2
STK11	25114112	formation	neXtA5	A
STK11	25114112	signaling	neXtA5	B
STK11	25114112	signaling	neXtA5	B
STK11	25114112	kinase inhibitor	neXtA5	C
STK11	25114112	phosphorylation	neXtA5	D
STK11	25114112	signaling	neXtA5	B
STK11	25114112	formation	neXtA5	A
STK11	25114112	signaling	neXtA5	B
STK11	25114112	signaling	neXtA5	B
STK11	25114112	phosphorylation	neXtA5	D
STK11	25122068	gene expression	neXtA5	E
STK11	25122068	growth	neXtA5	F
STK11	25122068	transcription	neXtA5	E
STK11	25122068	gene expression	neXtA5	E
STK11	25240456	regulation of bone development	Curator-2	1
STK11	25240456	osteoclast proliferation	Curator-2	2
STK11	25240456	bone mineralization	Curator-2	3
STK11	25240456	bone mineralization	Curator-2	3
STK11	25240456	regulation of TORC1 signaling	Curator-2	4
STK11	25240456	regulation of TORC1 signaling	Curator-2	4
STK11	25240456	regulation of bone development	Curator-2	1
STK11	25240456	osteoclast proliferation	Curator-2	2
STK11	25240456	bone development	Curator-3	1
STK11	25240456	TORC1 signaling	Curator-3	4
STK11	25240456	osteoblast proliferation	Curator-3	2
STK11	25240456	osteoclast proliferation	Curator-3	2
STK11	25240456	development	neXtA5	1
STK11	25240456	growth	neXtA5	A
STK11	25240456	energy homeostasis	neXtA5	B
STK11	25240456	bone development	neXtA5	1
STK11	26068970	negative regulation of apoptotic process	Curator-2	1
STK11	26068970	response to carboplatin	Curator-2	2
STK11	26068970	negative regulation of apoptotic process	Curator-2	1
STK11	26068970	response to carboplatin	Curator-3	2
STK11	26068970	metabolism	neXtA5	A
STK11	26068970	signalling	neXtA5	B
STK11	26068970	RNAi	neXtA5	C
STK11	26068970	cellular quiescence	neXtA5	D
STK11	26068970	formation	neXtA5	E
STK11	26068970	pro-survival	neXtA5	F
STK11	26068970	signalling	neXtA5	B
STK11	26068970	autophagy	neXtA5	G
STK11	26068970	cell growth	neXtA5	H
STK11	26068970	signalling	neXtA5	B
STK11	26068970	dormancy	neXtA5	D
STK11	26352900	regulation of transcription, DNA-templated	Curator-2	1
STK11	26352900	protein phosphorylation	Curator-3	2
STK11	26352900	transcription, DNA-templated	Curator-3	1
STK11	26352900	intrinsic apoptotic signaling pathway by p53 class mediator	Curator-3	3
STK11	26352900	cell cycle	neXtA5	A
STK11	26352900	transcription	neXtA5	1
STK11	26352900	apoptosis	neXtA5	3
STK11	26352900	apoptosis	neXtA5	3
STK11	26352900	p53 signaling pathway	neXtA5	3
STK11	26352900	p53 signaling pathway	neXtA5	3
STK11	26352900	phosphorylation	neXtA5	2
STK11	26352900	transcription	neXtA5	1
STK11	26352900	p53 signaling pathway	neXtA5	3
STK11	26352900	phosphorylation	neXtA5	2
STK11	26352900	G1 phase	neXtA5	A
STK11	26352900	p53 signaling pathway	neXtA5	3
STK11	26352900	transcription	neXtA5	1
STK11	26352900	apoptosis	neXtA5	3
STK11	26352900	cell cycle	neXtA5	A
STK11	26352900	phosphorylation	neXtA5	2
STK11	26352900	phosphorylation	neXtA5	2
STK11	26352900	p53 signaling pathway	neXtA5	3
STK11	26352900	p53 signaling pathway	neXtA5	3
STK11	27081308	Not relevant	Curator-2	0
STK11	27081308	Not relevant	Curator-3	0
STK11	27081308	formation	neXtA5	A
STK11	27081308	apoptosis	neXtA5	B
STK11	27081308	cell growth	neXtA5	C
STK11	27081308	Tumor suppressor	neXtA5	D
STK11	27081308	pathogenesis	neXtA5	E
STK11	27431571	response to glycoside	Curator-2	1
STK11	27431571	response to glycoside	Curator-2	1
STK11	27431571	Not relevant	Curator-3	0
STK11	27431571	signaling	neXtA5	A
STK11	27431571	growth	neXtA5	B
SYK	17442668	angiotensin-activated signaling pathway	Curator-1	1
SYK	17442668	translation	Curator-1	2
SYK	17442668	angiotensin-activated signaling pathway	Curator-4	1
SYK	17442668	angiotensin-activated signaling pathway	Curator-4	1
SYK	17442668	angiotensin-activated signaling pathway	Curator-4	1
SYK	17442668	protein synthesis	neXtA5	A
SYK	17442668	protein synthesis	neXtA5	A
SYK	17442668	signal transduction	neXtA5	B
SYK	17442668	phosphorylation	neXtA5	C
SYK	17442668	phosphorylation	neXtA5	C
SYK	17442668	phosphorylation	neXtA5	C
SYK	17442668	phosphorylation	neXtA5	C
SYK	17442668	signaling	neXtA5	D
SYK	17442668	development	neXtA5	E
SYK	17442668	growth	neXtA5	E
SYK	17442668	signaling	neXtA5	D
SYK	17442668	protein synthesis	neXtA5	A
SYK	17442668	metabolism	neXtA5	F
SYK	17442668	phosphorylation	neXtA5	C
SYK	17442668	receptor transactivation	neXtA5	G
SYK	17442668	growth	neXtA5	E
SYK	17442668	receptor transactivation	neXtA5	G
SYK	19124738	cytokine production	neXtA5	A
SYK	19124738	phosphorylation	neXtA5	B
SYK	19124738	signaling	neXtA5	C
SYK	19124738	hematopoiesis	neXtA5	D
SYK	19124738	T cell differentiation	neXtA5	E
SYK	19124738	development	neXtA5	F
SYK	19124738	integrin activation	neXtA5	G
SYK	19124738	regulation	neXtA5	H
SYK	19124738	phosphorylation	neXtA5	B
SYK	19124742	Not relevant	Curator-1	0
SYK	19124742	Not relevant	Curator-4	0
SYK	19124742	pathogenesis	neXtA5	I
SYK	19124742	signaling	neXtA5	C
SYK	19124742	oxidative burst	neXtA5	J
SYK	19124742	cytokine secretion	neXtA5	A
SYK	19124742	phagocytosis	neXtA5	K
SYK	19124742	kinase inhibitor	neXtA5	L
SYK	19124742	immune response	neXtA5	M
SYK	19549911	Not relevant	Curator-1	0
SYK	19549911	Not relevant	Curator-4	0
SYK	19549911	B-cell receptor signaling pathway	neXtA5	A
SYK	19549911	drug resistance	neXtA5	B
SYK	19549911	apoptosis	neXtA5	C
SYK	19549911	phosphorylation	neXtA5	D
SYK	19549911	Gene expression	neXtA5	E
SYK	19549911	apoptosis	neXtA5	C
SYK	19549911	signaling	neXtA5	F
SYK	19549911	transcription	neXtA5	G
SYK	19549911	apoptosis	neXtA5	C
SYK	19549911	phosphorylation	neXtA5	D
SYK	19549911	apoptosis	neXtA5	C
SYK	19549911	apoptosis	neXtA5	C
SYK	19549911	phosphorylation	neXtA5	D
SYK	22031919	epithelial cell proliferation	Curator-1	1
SYK	22031919	cell migration	Curator-1	2
SYK	22031919	vascular endothelial growth factor production	Curator-1	3
SYK	22031919	apoptotic process	Curator-1	4
SYK	22031919	epithelial cell proliferation	Curator-4	1
SYK	22031919	epithelial cell migration	Curator-4	2
SYK	22031919	intracellular signal transduction	Curator-4	5
SYK	22031919	positive regulation of epithelial cell proliferation	Curator-4	1
SYK	22031919	positive regulation of epithelial cell migration	Curator-4	2
SYK	22031919	negative regulation of epithelial cell apoptotic process	Curator-4	4
SYK	22031919	apoptosis	neXtA5	4
SYK	22031919	inflammatory response	neXtA5	A
SYK	22031919	cell differentiation	neXtA5	B
SYK	22031919	growth	neXtA5	C
SYK	22031919	growth	neXtA5	C
SYK	22031919	wound healing	neXtA5	D
SYK	22031919	innate immunity	neXtA5	E
SYK	22031919	epithelial cell proliferation	neXtA5	1
SYK	22031919	epithelial cell proliferation	neXtA5	1
SYK	22031919	clathrin-mediated endocytosis	neXtA5	F
SYK	22031919	epithelial cell apoptosis	neXtA5	4
SYK	22031919	growth	neXtA5	C
SYK	22031919	wound healing	neXtA5	D
SYK	22914861	Not relevant	Curator-1	0
SYK	22914861	Not relevant	Curator-4	0
SYK	22914861	phagocytosis	neXtA5	A
SYK	22914861	phagocytosis	neXtA5	A
SYK	22914861	formation	neXtA5	B
SYK	22914861	pathogenesis	neXtA5	C
SYK	22914861	signaling	neXtA5	D
SYK	22914861	signaling	neXtA5	D
SYK	22914861	neutrophil chemotaxis	neXtA5	E
SYK	22914861	development	neXtA5	F
SYK	22914861	MCP-1 production	neXtA5	G
SYK	25946330	reactive oxygen species biosynthetic process	Curator-1	1
SYK	25946330	MAPK cascade	Curator-1	2
SYK	25946330	autophagy	Curator-1	3
SYK	25946330	autophagosome assembly	Curator-1	3
SYK	25946330	adaptive immune response	Curator-1	4
SYK	25946330	regulation of synapse maturation	Curator-1	5
SYK	25946330	vascular smooth muscle cell dedifferentiation	Curator-1	6
SYK	25946330	autophagy	Curator-4	3
SYK	25946330	adaptive immune response	Curator-4	4
SYK	25946330	reactive oxygen species metabolic process	Curator-4	1
SYK	25946330	regulation of MAPK cascade	Curator-4	2
SYK	25946330	autophagy	Curator-4	3
SYK	25946330	autophagosome formation	neXtA5	3
SYK	25946330	autophagosome formation	neXtA5	3
SYK	25946330	adaptive immune response	neXtA5	4
SYK	25946330	autophagy	neXtA5	3
SYK	25946330	autophagy	neXtA5	3
SYK	25946330	autophagy	neXtA5	3
SYK	25946330	autophagy	neXtA5	3
SYK	25946330	phosphorylation	neXtA5	A
SYK	25946330	antigen presentation	neXtA5	B
SYK	25946330	antigen presentation	neXtA5	B
SYK	25946330	development	neXtA5	C
SYK	25946330	major histocompatibility complex	neXtA5	D
SYK	25946330	regulation	neXtA5	E
SYK	25946330	ROS generation	neXtA5	F
SYK	26438848	hydrogen peroxide mediated signaling pathway	Curator-1	1
SYK	26438848	hydrogen peroxide mediated signaling pathway	Curator-4	1
SYK	26438848	signaling	neXtA5	A
SYK	26438848	cell cycle regulation	neXtA5	B
SYK	26438848	translation	neXtA5	C
SYK	26438848	metabolism	neXtA5	D
SYK	26438848	transcription	neXtA5	E
SYK	26438848	signal transduction	neXtA5	F
SYK	26438848	phosphorylation	neXtA5	G
ZAP70	15268851	Not relevant	Curator-2	0
ZAP70	15268851	Not relevant	Curator-4	0
ZAP70	15268851	IL-2 production	neXtA5	A
ZAP70	15268851	cell migration	neXtA5	B
ZAP70	15268851	regulation of cell proliferation	neXtA5	C
ZAP70	15268851	phosphorylation	neXtA5	D
ZAP70	15268851	regulation	neXtA5	E
ZAP70	15268851	signal transduction	neXtA5	F
ZAP70	15268851	phosphorylation	neXtA5	D
ZAP70	15268851	cell proliferation	neXtA5	C
ZAP70	15268851	response to oxidative stress	neXtA5	G
ZAP70	15268851	signaling	neXtA5	G
ZAP70	15268851	IL-2 production	neXtA5	A
ZAP70	15268851	transcription	neXtA5	H
ZAP70	15268851	TCR	neXtA5	I
ZAP70	16339550	regulation of T cell activation	Curator-2	1
ZAP70	16339550	regulation of T cell receptor signaling pathway	Curator-2	2
ZAP70	16339550	regulation of T cell receptor signaling pathway	Curator-2	2
ZAP70	16339550	Not relevant	Curator-4	0
ZAP70	16339550	Phosphorylation	neXtA5	A
ZAP70	16339550	regulation	neXtA5	B
ZAP70	16339550	signal transduction	neXtA5	2
ZAP70	16339550	signaling	neXtA5	2
ZAP70	16339550	T cell activation	neXtA5	1
ZAP70	16339550	phosphorylation	neXtA5	A
ZAP70	16339550	TCR	neXtA5	2
ZAP70	16339550	signaling	neXtA5	2
ZAP70	16339550	signal transduction	neXtA5	2
ZAP70	16339550	T cell development	neXtA5	C
ZAP70	16339550	regulation	neXtA5	B
ZAP70	16339550	signal transduction	neXtA5	2
ZAP70	18509675	Not relevant	Curator-2	0
ZAP70	18509675	Not relevant	Curator-4	0
ZAP70	18509675	signal transduction	neXtA5	A
ZAP70	18509675	development	neXtA5	B
ZAP70	18509675	T-cell activation	neXtA5	C
ZAP70	18509675	TCR	neXtA5	D
ZAP70	18509675	signaling	neXtA5	A
ZAP70	19265145	Not relevant	Curator-2	0
ZAP70	19265145	NOT response to bacteria	Curator-4	1
ZAP70	19265145	signaling	neXtA5	A
ZAP70	19265145	IFN-gamma secretion	neXtA5	B
ZAP70	19265145	transcription	neXtA5	C
ZAP70	19265145	cytolysis	neXtA5	D
ZAP70	19265145	apoptosis	neXtA5	E
ZAP70	19265145	IL-12 production	neXtA5	F
ZAP70	19265145	virulence	neXtA5	G
ZAP70	19265145	TCR	neXtA5	H
ZAP70	19265145	formation	neXtA5	I
ZAP70	19265145	TCR	neXtA5	H
ZAP70	19265145	signaling	neXtA5	A
ZAP70	20006311	Not relevant	Curator-2	0
ZAP70	20006311	NOT response to bacteria	Curator-4	1
ZAP70	20006311	TCR	neXtA5	A
ZAP70	20006311	phosphorylation	neXtA5	B
ZAP70	20006311	secretion	neXtA5	C
ZAP70	20006311	signaling	neXtA5	D
ZAP70	20006311	pathogenesis	neXtA5	E
ZAP70	20006311	transcription	neXtA5	F
ZAP70	20006311	signaling	neXtA5	D
ZAP70	20006311	TCR	neXtA5	A
ZAP70	20006311	IFN-gamma secretion	neXtA5	C
ZAP70	20006311	macrophage apoptosis	neXtA5	G
ZAP70	20006311	IL-12 production	neXtA5	C
ZAP70	20006311	gene expression	neXtA5	H
ZAP70	20006311	signaling	neXtA5	D
ZAP70	20006311	apoptosis	neXtA5	G
ZAP70	20006311	IFN-gamma secretion	neXtA5	C
ZAP70	20006311	TCR	neXtA5	A
ZAP70	20006311	signaling	neXtA5	D
ZAP70	21463338	response to alcohol	Curator-2	1
ZAP70	21463338	response to alcohol	Curator-4	1
ZAP70	21463338	IL-2 production	neXtA5	A
ZAP70	21463338	immune response	neXtA5	B
ZAP70	21463338	transcription	neXtA5	C
ZAP70	21463338	signaling	neXtA5	D
ZAP70	21463338	signaling	neXtA5	D
ZAP70	21463338	signal transduction	neXtA5	D
ZAP70	21463338	TCR	neXtA5	E
ZAP70	21463338	TCR	neXtA5	E
ZAP70	21463338	signaling cascade	neXtA5	D
ZAP70	21463338	IL-2 production	neXtA5	A
ZAP70	21463338	phosphorylation	neXtA5	F
ZAP70	21463338	gene expression	neXtA5	C
ZAP70	21463338	T-lymphocyte activation	neXtA5	G
ZAP70	21463338	metabolism	neXtA5	H
ZAP70	21463338	signaling	neXtA5	D
ZAP70	21829558	Not relevant	Curator-2	0
ZAP70	21829558	Not relevant	Curator-4	0
ZAP70	21829558	signal transduction	neXtA5	A
ZAP70	21829558	behaviour	neXtA5	B
ZAP70	21829558	signalling	neXtA5	C
ZAP70	21829558	TCR	neXtA5	D
ZAP70	21829558	signalling	neXtA5	C
ZAP70	21829558	phosphorylation	neXtA5	E
ZAP70	21829558	phosphorylation	neXtA5	E
ZAP70	21829558	signal transduction	neXtA5	A
ZAP70	21829558	signal transduction	neXtA5	A
ZAP70	21829558	phosphorylation	neXtA5	E
ZAP70	21829558	phosphorylation	neXtA5	E
ZAP70	21829558	signalling	neXtA5	C
ZAP70	21829558	signalling	neXtA5	C
ZAP70	21829558	signalling	neXtA5	C
ZAP70	22151263	Not relevant	Curator-2	0
ZAP70	22151263	Not relevant	Curator-4	0
ZAP70	22151263	DNA methylation	neXtA5	A
ZAP70	22151263	DNA methylation	neXtA5	A
ZAP70	22151263	DNA methylation	neXtA5	A
ZAP70	22151263	gene expression	neXtA5	B
ZAP70	22151263	signalling	neXtA5	C
ZAP70	22151263	signalling	neXtA5	C
ZAP70	22151263	regulation	neXtA5	D
ZAP70	22151263	regulation	neXtA5	D
ZAP70	22151263	DNA methylation	neXtA5	A
ZAP70	22151263	DNA methylation	neXtA5	A
ZAP70	22472646	Not relevant	Curator-2	0
ZAP70	22472646	Not relevant	Curator-4	0
ZAP70	22472646	transcription	neXtA5	A
ZAP70	22472646	formation	neXtA5	B
ZAP70	22472646	TCR	neXtA5	C
ZAP70	22472646	TCR	neXtA5	C
ZAP70	22472646	TCR	neXtA5	C
ZAP70	22472646	T cell differentiation	neXtA5	D
ZAP70	22472646	signaling	neXtA5	E
ZAP70	22472646	signaling	neXtA5	E
ZAP70	22472646	Major Histocompatibility Complex	neXtA5	F
ZAP70	22472646	signaling	neXtA5	E
ZAP70	22472646	signaling	neXtA5	E
ZAP70	22472646	signaling	neXtA5	E
ZAP70	22472646	TCR signaling pathway	neXtA5	F
ZAP70	22472646	signaling	neXtA5	E
ZAP70	22472646	signaling	neXtA5	E
ZAP70	22472646	TCR	neXtA5	C
ZAP70	22472646	TCR	neXtA5	C
ZAP70	22472646	TCR	neXtA5	C
ZAP70	22472646	Signaling	neXtA5	E
ZAP70	22472646	gene expression	neXtA5	A
ZAP70	22472646	formation	neXtA5	B
ZAP70	22472646	regulation	neXtA5	G
ZAP70	22472646	T cell differentiation	neXtA5	D
ZAP70	23124046	Not relevant	Curator-2	0
ZAP70	23124046	Not relevant	Curator-4	0
ZAP70	23124046	signal transduction	neXtA5	A
ZAP70	23124046	phosphorylation	neXtA5	B
ZAP70	23124046	T cell development	neXtA5	C
ZAP70	23124046	TCR	neXtA5	D
ZAP70	23124046	TCR	neXtA5	D
ZAP70	23124046	development	neXtA5	E
ZAP70	23786282	Not relevant	Curator-2	0
ZAP70	23786282	Not relevant	Curator-4	0
ZAP70	23786282	cell activation	neXtA5	A
ZAP70	23786282	inflammation	neXtA5	B
ZAP70	23786282	T cell activation	neXtA5	A
ZAP70	23786282	transduction	neXtA5	C
ZAP70	23786282	intracellular signal transduction	neXtA5	C
ZAP70	24524084	Not relevant	Curator-2	0
ZAP70	24524084	Not relevant	Curator-4	0
ZAP70	24524084	kinase inhibitor	neXtA5	A
ZAP70	24524084	TCR	neXtA5	B
ZAP70	24524084	phosphorylation	neXtA5	C
ZAP70	24524084	TCR signaling pathway	neXtA5	D
ZAP70	24524084	signaling	neXtA5	E
ZAP70	24524084	T cell proliferation	neXtA5	F
ZAP70	24524084	T cell activation	neXtA5	G
ZAP70	24524084	phosphorylation	neXtA5	H
ZAP70	24524084	inhibition of T cell activation	neXtA5	G
ZAP70	24524084	TCR signaling pathway	neXtA5	D
ZAP70	24524084	TCR	neXtA5	B
ZAP70	24524084	IL-2 production	neXtA5	I
ZAP70	24524084	TCR signaling pathway	neXtA5	D
ZAP70	24524084	signaling	neXtA5	E
ZAP70	24524084	T cell proliferation	neXtA5	F
ZAP70	24524084	inhibition of T cell activation	neXtA5	G
ZAP70	24524084	TCR signaling pathway	neXtA5	D
ZAP70	24524084	IL-2 production	neXtA5	I
ZAP70	25092893	regulation of T cell apoptotic process	Curator-2	1
ZAP70	25092893	thymus development	Curator-2	2
ZAP70	25092893	regulation of T cell apoptotic process	Curator-2	1
ZAP70	25092893	regulation of T cell apoptotic process	Curator-2	1
ZAP70	25092893	regulation of T cell proliferation	Curator-2	3
ZAP70	25092893	T cell differentiation	Curator-2	4
ZAP70	25092893	regulation of T cell receptor signaling pathway	Curator-2	5
ZAP70	25092893	thymus development	Curator-2	2
ZAP70	25092893	regulation of T cell proliferation	Curator-2	3
ZAP70	25092893	regulation of T cell apoptotic process	Curator-2	1
ZAP70	25092893	CD8-positive, alpha-beta T cell activation	Curator-4	6
ZAP70	25092893	thymus development	Curator-4	2
ZAP70	25092893	thymus development	Curator-4	2
ZAP70	25092893	intracellular signaling	Curator-4	7
ZAP70	25092893	signaling	neXtA5	7
ZAP70	25092893	development	neXtA5	A
ZAP70	25092893	TCR	neXtA5	B
ZAP70	25092893	TCR	neXtA5	B
ZAP70	25092893	development	neXtA5	A
ZAP70	25092893	signaling	neXtA5	7
ZAP70	25092893	TCR	neXtA5	B
ZAP70	25092893	development	neXtA5	A
ZAP70	25092893	TCR	neXtA5	B
ZAP70	25092893	TCR	neXtA5	B
ZAP70	25477210	T cell differentiation	Curator-2	1
ZAP70	25477210	T cell differentiation	Curator-4	1
ZAP70	25477210	phosphorylation	neXtA5	A
ZAP70	25477210	TCR	neXtA5	B
ZAP70	25477210	signaling	neXtA5	C
ZAP70	25477210	T cell development	neXtA5	D
ZAP70	25477210	T cell development	neXtA5	D
ZAP70	25477210	T cell development	neXtA5	D
ZAP70	25477210	development	neXtA5	D
ZAP70	25477210	TCR	neXtA5	B
ZAP70	25477210	TCR	neXtA5	B
ZAP70	25477210	phosphorylation	neXtA5	A
ZAP70	25477210	signaling	neXtA5	C
ZAP70	25477210	development	neXtA5	D
ZAP70	25477210	TCR	neXtA5	B
ZAP70	25477210	phosphorylation	neXtA5	A
ZAP70	25477210	TCR signaling pathway	neXtA5	B
ZAP70	25477210	signaling	neXtA5	C
ZAP70	25477210	signaling	neXtA5	C
ZAP70	25477210	development	neXtA5	D
ZAP70	25477210	TCR	neXtA5	B
ZAP70	25601273	immune response	Curator-2	1
ZAP70	25601273	immune response	Curator-2	1
ZAP70	25601273	T cell differentiation	Curator-2	2
ZAP70	25601273	T cell differentiation	Curator-2	2
ZAP70	25601273	T cell differentiation	Curator-4	2
ZAP70	25601273	CD4-positive , alpha-beta T cell proliferation	Curator-4	2
ZAP70	25601273	signalling	neXtA5	A
ZAP70	25601273	TCR	neXtA5	B
ZAP70	25601273	TCR	neXtA5	B
ZAP70	25601273	regulation	neXtA5	C
ZAP70	25601273	development	neXtA5	D
ZAP70	25601273	Signalling	neXtA5	A
ZAP70	25601273	regulation	neXtA5	C
ZAP70	25601273	signalling	neXtA5	A
ZAP70	26903241	Not relevant	Curator-2	0
ZAP70	26903241	Not relevant	Curator-4	0
ZAP70	26903241	TCR	neXtA5	A
ZAP70	26903241	T cell activation	neXtA5	B
ZAP70	26903241	Signal transduction	neXtA5	C
ZAP70	26903241	development	neXtA5	D
ZAP70	26903241	signaling	neXtA5	E
ZAP70	26903241	T cell activation	neXtA5	B
ZAP70	26903241	deubiquitination	neXtA5	F
ZAP70	26903241	signaling	neXtA5	E
ZAP70	26903241	TCR	neXtA5	A
ZAP70	26903241	TCR	neXtA5	A
ZAP70	26903241	signaling	neXtA5	E
ZAP70	26903241	TCR	neXtA5	A
ZAP70	26903241	signaling	neXtA5	E

## Sheet: Raw-data-Disease
Target	PMID	Concept	Source	Semantic group
CDK2	11567224	colorectal carcinoma	Curator-1	1
CDK2	11567224	Metastatic Malignant Neoplasm in the Liver	Curator-1	2
CDK2	11567224	Metastatic Malignant Neoplasm in the Liver	Curator-1	2
CDK2	11567224	colorectal carcinoma	Curator-1	1
CDK2	11567224	Metastatic Malignant Neoplasm in the Lymph Nodes	Curator-1	3
CDK2	11567224	colorectal carcinoma	Curator-1	1
CDK2	11567224	colorectal carcinoma	Curator-2	1
CDK2	11567224	Metastatic Malignant Neoplasm in the Liver	Curator-2	2
CDK2	11567224	Metastatic Malignant Neoplasm in the Liver	Curator-2	2
CDK2	11567224	colorectal carcinoma	Curator-2	1
CDK2	11567224	Metastatic Malignant Neoplasm in the Lymph Nodes	Curator-2	3
CDK2	11567224	colorectal carcinoma	Curator-2	1
CDK2	11567224	metastatic	neXtA5	2
CDK2	11567224	metastasis	neXtA5	2
CDK2	11567224	metastasis	neXtA5	2
CDK2	11567224	metastasis	neXtA5	2
CDK2	11567224	metastases	neXtA5	2
CDK2	11567224	adenocarcinoma	neXtA5	A
CDK2	11567224	adenomas	neXtA5	A
CDK2	11567224	colorectal carcinoma	neXtA5	1
CDK2	11567224	hyperplastic	neXtA5	B
CDK2	11567224	tumor	neXtA5	C
CDK2	11567224	tumor	neXtA5	C
CDK2	11567224	polyps	neXtA5	D
CDK2	11567224	infiltration	neXtA5	E
CDK2	11567224	infiltration	neXtA5	E
CDK2	11567224	venous invasion	neXtA5	F
CDK2	11567224	venous invasion	neXtA5	F
CDK2	11567224	cancers	neXtA5	C
CDK2	11567224	cancer	neXtA5	C
CDK2	11567224	cancers	neXtA5	C
CDK2	11567224	primary carcinomas	neXtA5	C
CDK2	11567224	metastasis	neXtA5	2
CDK2	11567224	metastases	neXtA5	2
CDK2	11567224	adenocarcinoma	neXtA5	A
CDK2	11567224	adenomas	neXtA5	A
CDK2	11567224	hyperplastic	neXtA5	B
CDK2	11567224	polyps	neXtA5	D
CDK2	11567224	infiltration	neXtA5	E
CDK2	11567224	venous invasion	neXtA5	F
CDK2	11567224	cancers	neXtA5	C
CDK2	11567224	cancer	neXtA5	C
CDK2	11567224	cancers	neXtA5	C
CDK2	17942901	Neoplasm	Curator-1	1
CDK2	17942901	squamous cell carcinoma	Curator-2	2
CDK2	17942901	squamous cell carcinoma	Curator-2	2
CDK2	17942901	tumorigenesis	neXtA5	A
CDK2	17942901	tumorigenesis	neXtA5	A
CDK2	17942901	tumorigenesis	neXtA5	A
CDK2	17942901	carcinogenesis	neXtA5	A
CDK2	17942901	squamous cell carcinoma	neXtA5	2
CDK2	17942901	tumors	neXtA5	1
CDK2	17942901	tumors	neXtA5	1
CDK2	17942901	skin tumors	neXtA5	2
CDK2	17942901	skin tumors	neXtA5	2
CDK2	17942901	skin papilloma	neXtA5	2
CDK2	17942901	normal skin	neXtA5	C
CDK2	17942901	oral tumors	neXtA5	B
CDK2	17942901	tumors	neXtA5	1
CDK2	19838212	Not relevant	Curator-1	0
CDK2	19838212	Not relevant	Curator-2	0
CDK2	19838212	amplification	neXtA5	A
CDK2	19838212	amplification	neXtA5	A
CDK2	19838212	DNA damage	neXtA5	B
CDK2	19838212	amplification	neXtA5	A
CDK2	19838212	radiation	neXtA5	C
CDK2	19838212	genome instability	neXtA5	D
CDK2	19838212	amplification	neXtA5	A
CDK2	19838212	mutation	neXtA5	E
CDK2	19838212	duplication	neXtA5	F
CDK2	19838212	amplification	neXtA5	A
CDK2	21761349	Breast cancer	Curator-1	1
CDK2	21761349	Mammary Tumorigenesis	Curator-2	1
CDK2	21761349	Mammary Tumorigenesis	Curator-2	1
CDK2	21761349	mammary tumorigenesis	neXtA5	1
CDK2	21761349	aneuploidy	neXtA5	A
CDK2	21761349	aneuploidy	neXtA5	A
CDK2	21761349	breast tumors	neXtA5	1
CDK2	21761349	hyperplasia	neXtA5	B
CDK2	21761349	tumors	neXtA5	C
CDK2	21761349	tumor	neXtA5	C
CDK2	21761349	tumors	neXtA5	C
CDK2	21761349	tumors	neXtA5	C
CDK2	21761349	invasive	neXtA5	D
CDK2	21761349	ductal carcinomas	neXtA5	1
CDK2	21761349	amplification	neXtA5	E
CDK2	21761349	duplication	neXtA5	F
CDK2	21761349	chromosomal instability	neXtA5	G
CDK2	21761349	staining	neXtA5	H
CDK2	21761349	primary tumors	neXtA5	C
CDK2	21761349	cancer	neXtA5	C
CDK2	21761349	cancer	neXtA5	C
CDK2	21761349	hyperplasia	neXtA5	B
CDK2	21761349	tumors	neXtA5	C
CDK2	21761349	cancer	neXtA5	C
CDK2	24004674	Malignant Ovarian Neoplasm	Curator-1	1
CDK2	24004674	Malignant Ovarian Neoplasm	Curator-2	1
CDK2	24004674	polyploidy	neXtA5	A
CDK2	24004674	polyploidy	neXtA5	A
CDK2	24004674	OVCAR-3	neXtA5	B
CDK2	24004674	tumors	neXtA5	C
CDK2	24004674	amplification	neXtA5	D
CDK2	24004674	OVCAR-4	neXtA5	B
CDK2	24004674	polyploidy	neXtA5	A
CDK2	24004674	cancer	neXtA5	E
CDK2	24004674	ovarian cancer	neXtA5	1
CDK2	24004674	polyploid	neXtA5	A
CDK2	24004674	sensitivity	neXtA5	F
CDK2	24004674	OVCAR-3	neXtA5	B
CDK2	24004674	tumor	neXtA5	E
CDK2	24004674	ovarian cancer	neXtA5	1
CDK2	24004674	cancers	neXtA5	E
CDK2	24004674	primary tumors	neXtA5	C
CDK2	24004674	Amplification	neXtA5
CDK2	24004674	SK-OV-3	neXtA5	B
CDK2	24004674	sensitivity	neXtA5	F
CDK2	24004674	outcome	neXtA5	G
CDK2	24004674	amplification	neXtA5	D
CDK2	24004674	cancers	neXtA5	E
CDK2	24004674	ovarian cancer	neXtA5	1
CDK2	24004674	cancers	neXtA5	E
CDK2	25550687	Breast carcinoma	Curator-1	1
CDK2	25550687	Ductal Breast Carcinoma In Situ	Curator-1	1
CDK2	25550687	Invasive Breast Carcinoma	Curator-1	1
CDK2	25550687	Not relevant	Curator-2	0
CDK2	25550687	breast cancer	neXtA5	1
CDK2	25550687	sensitivity	neXtA5	A
CDK2	25550687	staining	neXtA5	B
CDK2	25550687	breast cancer	neXtA5	1
CDK2	25550687	DCIS	neXtA5	1
CDK2	25550687	breast cancer	neXtA5	1
CDK2	25550687	tumor	neXtA5	C
CDK2	25550687	tumor	neXtA5	C
CDK2	25550687	breast cancer	neXtA5	1
CDK2	25550687	breast cancer	neXtA5	1
CDK2	25550687	breast cancer	neXtA5	1
CDK2	25550687	breast cancer	neXtA5	1
CDK2	25550687	breast cancer	neXtA5	1
CDK2	25550687	sensitivity	neXtA5	A
CDK2	25550687	breast cancer	neXtA5	1
CDK2	25550687	invasive breast cancer	neXtA5	1
CDK2	25550687	tumorigenesis	neXtA5	C
CDK2	25550687	cancer	neXtA5	C
CDK2	25550687	tumorigenesis	neXtA5	C
CDK2	25550687	breast cancer	neXtA5	1
CDK2	25550687	breast cancer	neXtA5	1
CDK2	25550687	DCIS	neXtA5	1
CDK2	25550687	tumor	neXtA5	C
CDK2	25550687	breast cancer	neXtA5	1
CDK2	25550687	breast cancer	neXtA5	1
CDK2	25550687	invasive breast cancer	neXtA5	1
CDK2	26304236	Non-Small Cell Lung Carcinoma	Curator-1	1
CDK2	26304236	Not relevant	Curator-2	0
CDK2	26304236	carcinogenesis	neXtA5	A
CDK2	26304236	aneuploidy	neXtA5	B
CDK2	26304236	non-small cell lung cancers	neXtA5	1
CDK2	26304236	sensitive	neXtA5	C
CDK2	26304236	mutation	neXtA5	D
CDK2	26304236	Chromosomal instability	neXtA5	E
CDK2	26304236	Site-directed mutagenesis	neXtA5	D
CDK2	26304236	lung cancers	neXtA5	1
CDK2	26304236	lung cancer	neXtA5	1
CDK2	26304236	solid tumor	neXtA5	A
CSK	17494055	Hyperkeratosis	Curator-1	1
CSK	17494055	Epidermal Hyperplasia	Curator-1	1
CSK	17494055	Chronic Active Inflammation	Curator-1	2
CSK	17494055	Chronic Active Inflammation	Curator-2	2
CSK	17494055	Squamous Papilloma	Curator-2	3
CSK	17494055	Epidermal Hyperplasia	Curator-2	1
CSK	17494055	Hyperkeratosis	Curator-2	1
CSK	17494055	Epidermal Hyperplasia	Curator-2	1
CSK	17494055	tumor progression	neXtA5	A
CSK	17494055	tumor progression	neXtA5	A
CSK	17494055	tumorigenesis	neXtA5	C
CSK	17494055	deletion	neXtA5	B
CSK	17494055	inflammation	neXtA5	2
CSK	17494055	hyperkeratosis	neXtA5	1
CSK	17494055	epidermal hyperplasia	neXtA5	1
CSK	17494055	Epidermal hyperplasia	neXtA5	1
CSK	17494055	invasion	neXtA5	D
CSK	17494055	mouse model	neXtA5	E
CSK	18268019	Not relevant	Curator-1	0
CSK	18268019	Not relevant	Curator-2	0
CSK	18268019	tumorigenesis	neXtA5	A
CSK	18268019	metastasis	neXtA5	B
CSK	18268019	metastases	neXtA5	B
CSK	18268019	cancer	neXtA5	A
CSK	18268019	tumor	neXtA5	A
CSK	18268019	metastasis	neXtA5	B
CSK	20010872	Breast Carcinoma	Curator-1	1
CSK	20010872	Colon Carcinoma	Curator-1	2
CSK	20010872	Malignant Neoplasm	Curator-1	3
CSK	20010872	Not relevant	Curator-2	0
CSK	20010872	accumulation	neXtA5	A
CSK	20010872	invasive	neXtA5	B
CSK	20010872	invasive	neXtA5	B
CSK	20010872	invasive	neXtA5	B
CSK	20010872	colon cancer	neXtA5	2
CSK	20010872	metastasis	neXtA5	C
CSK	20010872	colorectal cancer	neXtA5	2
CSK	20010872	breast cancer	neXtA5	1
CSK	20010872	invasion	neXtA5	B
CSK	20010872	cancer	neXtA5	3
CSK	20010872	colon cancer	neXtA5	3
CSK	20010872	cancer	neXtA5	3
CSK	21144596	Not relevant	Curator-1	0
CSK	21144596	Not relevant	Curator-2	0
CSK	21144596	disease	neXtA5	A
CSK	21144596	disease	neXtA5	A
CSK	21144596	blindness	neXtA5	B
CSK	21144596	class II	neXtA5	C
CSK	21144596	class II	neXtA5	C
CSK	21144596	keratitis	neXtA5	D
CSK	21144596	autoimmune diseases	neXtA5	E
CSK	21144596	class II	neXtA5	C
CSK	21242978	Neoplasia	Curator-1	1
CSK	21242978	Pancreatic Ductal Adenocarcinoma	Curator-1	2
CSK	21242978	Not relevant	Curator-2	0
CSK	21242978	carcinogenesis	neXtA5	A
CSK	21242978	deletion	neXtA5	B
CSK	21242978	deletion	neXtA5	B
CSK	21242978	disease progression	neXtA5	C
CSK	21242978	tumor	neXtA5	A
CSK	21242978	tumors	neXtA5	A
CSK	21242978	neoplasia	neXtA5	1
CSK	21242978	invasive	neXtA5	D
CSK	21242978	genomic instability	neXtA5	E
CSK	21242978	pancreatic cancers	neXtA5	2
CSK	21242978	Pancreas cancer	neXtA5	2
CSK	21242978	pancreatic cancer	neXtA5	2
CSK	21242978	pancreatic ductal adenocarcinoma	neXtA5	2
CSK	21242978	neoplasia	neXtA5	1
CSK	21242978	pancreatic ductal adenocarcinoma	neXtA5	2
CSK	21242978	pancreatic cancer	neXtA5	2
CSK	24648518	Not relevant	Curator-1	0
CSK	24648518	Not relevant	Curator-2	0
CSK	24648518	aneuploidy	neXtA5	A
CSK	24648518	tumorigenesis	neXtA5	B
CSK	24648518	carcinomas	neXtA5	C
CSK	24648518	cancer	neXtA5	C
CSK	24648518	tumor	neXtA5	C
CSK	24648518	tumorigenesis	neXtA5	C
CSK	24648518	cancer	neXtA5	C
CSK	25286670	Not relevant	Curator-1	0
CSK	25286670	Not relevant	Curator-2	0
CSK	25286670	Keratitis	neXtA5	A
CSK	25286670	disease	neXtA5	B
CSK	25286670	depigmentation	neXtA5	C
CSK	25286670	inflammation	neXtA5	D
CSK	25286670	depigmentation	neXtA5	C
CSK	25286670	inflammation	neXtA5	D
CSK	26458874	Not relevant	Curator-1	0
CSK	26458874	Henoch-Schönlein Purpura	Curator-2	1
CSK	26458874	nephritis	neXtA5	A
CSK	26458874	purpura	neXtA5	B
CSK	26458874	arthritis	neXtA5	C
CSK	26458874	disease	neXtA5	D
CSK	26458874	gastrointestinal	neXtA5	E
CSK	26458874	nephritis	neXtA5	A
CSK	26458874	purpura	neXtA5	B
CSK	26458874	arthritis	neXtA5	C
CSK	26458874	gastrointestinal	neXtA5	E
CSK	26751575	Hypertension	Curator-1	1
CSK	26751575	Hypertension	Curator-1	1
CSK	26751575	Hypertension	Curator-1	1
CSK	26751575	Hypertension	Curator-1	1
CSK	26751575	Hypertension	Curator-2	1
CSK	26751575	blood pressure	neXtA5	A
CSK	26751575	increased blood pressure	neXtA5	1
CSK	26751575	blood pressure	neXtA5	A
CSK	26751575	blood pressure	neXtA5	A
CSK	26751575	blood pressure	neXtA5	A
CSK	26751575	hypertension	neXtA5	1
CSK	26751575	blood pressure	neXtA5	A
CSK	26751575	vascular	neXtA5	B
CSK	26751575	increased blood pressure	neXtA5	1
CSK	26751575	blood pressure	neXtA5	A
CSK	26751575	blood pressure	neXtA5	A
CSK	26751575	blood pressure	neXtA5	A
CSK	27457684	Dengue Fever	Curator-1	1
CSK	27457684	Dengue Fever	Curator-2	1
CSK	27457684	dengue	neXtA5	1
CSK	27457684	dengue	neXtA5	1
CSK	27457684	Dengue	neXtA5	1
CSK	27457684	infection	neXtA5	A
CSK	27457684	dengue	neXtA5	1
CSK	27457684	infection	neXtA5	A
CSK	27457684	dengue	neXtA5	1
CSK	27457684	dengue	neXtA5	1
CSK	27457684	dengue	neXtA5	1
CSK	27457684	dengue	neXtA5	1
CSK	27457684	Dengue	neXtA5	1
CSK	27457684	dengue	neXtA5	1
CSK	27457684	infection	neXtA5	A
CSK	27457684	dengue	neXtA5	1
CSK	27457684	dengue	neXtA5	1
FYN	17943724	Prostate adenocarcinoma	Curator-1	1
FYN	17943724	prostate carcinoma	Curator-1	1
FYN	17943724	prostate carcinoma	Curator-1	1
FYN	17943724	prostate carcinoma	Curator-3	1
FYN	17943724	Prostate adenocarcinoma	Curator-3	1
FYN	17943724	prostate carcinoma	Curator-3	1
FYN	17943724	adenocarcinoma	neXtA5	A
FYN	17943724	benign prostate hyperplasia	neXtA5	B
FYN	17943724	prostate adenocarcinoma	neXtA5	1
FYN	17943724	prostate adenocarcinoma	neXtA5	1
FYN	17943724	tumors	neXtA5	C
FYN	17943724	tumor	neXtA5	C
FYN	17943724	tumors	neXtA5	C
FYN	17943724	prostate tumor	neXtA5	1
FYN	17943724	prostate cancer	neXtA5	1
FYN	17943724	prostate cancer	neXtA5	1
FYN	17943724	prostate cancer	neXtA5	1
FYN	17943724	prostate cancer	neXtA5	1
FYN	17943724	chromosomal deletion	neXtA5	D
FYN	17943724	prostate adenocarcinoma	neXtA5	1
FYN	17943724	chromosomal aberration	neXtA5	E
FYN	17943724	Loss of heterozygosity	neXtA5	F
FYN	17943724	prostate adenocarcinoma	neXtA5	1
FYN	17943724	chromosomal aberration	neXtA5	E
FYN	18180382	Blast Phase Chronic Myelogenous Leukemia, BCR-ABL1 Positive	Curator-1	1
FYN	18180382	Blast Phase Chronic Myelogenous Leukemia, BCR-ABL1 Positive	Curator-3	1
FYN	18180382	disease	neXtA5	A
FYN	18180382	sensitivity	neXtA5	B
FYN	18180382	leukemia	neXtA5	1
FYN	18180382	leukemia	neXtA5	1
FYN	18180382	Chronic myelogenous leukemia	neXtA5	1
FYN	18180382	SCID	neXtA5	C
FYN	18180382	immunodeficient	neXtA5	D
FYN	18180382	blast crisis	neXtA5	E
FYN	18180382	blast crisis	neXtA5	E
FYN	18180382	leukemia	neXtA5	1
FYN	18180382	blast crisis	neXtA5	E
FYN	18180382	leukemia	neXtA5	1
FYN	19934324	Skin Squamous Cell Carcinoma	Curator-1	1
FYN	19934324	Squamous Cell Carcinoma	Curator-3	1
FYN	19934324	carcinogenesis	neXtA5	A
FYN	19934324	skin carcinogenesis	neXtA5	1
FYN	19934324	transgenic model	neXtA5	B
FYN	19934324	carcinomas	neXtA5	A
FYN	19934324	disease	neXtA5	C
FYN	19934324	actinic keratoses	neXtA5	D
FYN	19934324	neoplasia	neXtA5	E
FYN	19934324	tumors	neXtA5	A
FYN	19934324	cutaneous squamous cell carcinomas	neXtA5	1
FYN	19934324	disease	neXtA5	C
FYN	21480388	Not relevant	Curator-1	0
FYN	21480388	Not relevant	Curator-3	0
FYN	21480388	metastasis	neXtA5	A
FYN	21480388	angiogenesis	neXtA5	B
FYN	21480388	glioma	neXtA5	C
FYN	21480388	chronic myelogenous leukemia	neXtA5	D
FYN	21480388	melanoma	neXtA5	E
FYN	21480388	tumor	neXtA5	F
FYN	21480388	invasive	neXtA5	G
FYN	21480388	invasive	neXtA5	G
FYN	21480388	breast cancer	neXtA5	H
FYN	21480388	cancers (prostate	neXtA5	I
FYN	21480388	invasion	neXtA5	G
FYN	21480388	cell invasion	neXtA5	G
FYN	21480388	invasion	neXtA5	G
FYN	21480388	cancers	neXtA5	J
FYN	21480388	cancers	neXtA5	J
FYN	21741124	Not relevant	Curator-1	0
FYN	21741124	no disease concepts	Curator-3	0
FYN	21741124	accumulation	neXtA5	A
FYN	21741124	knockout mice	neXtA5	B
FYN	21741124	knockout mice	neXtA5	B
FYN	21741124	pathogenesis	neXtA5	C
FYN	21741124	Alzheimer's disease	neXtA5	D
FYN	21741124	Alzheimer's disease	neXtA5	D
FYN	21741124	amyloid	neXtA5	E
FYN	21741124	amyloid	neXtA5	E
FYN	21741124	amyloid	neXtA5	E
FYN	21741124	disease	neXtA5	F
FYN	21741124	Alzheimer's disease	neXtA5	D
FYN	22189847	Lymphoma	Curator-1	1
FYN	22189847	no disease concepts	Curator-3	0
FYN	22189847	pathogenesis	neXtA5	A
FYN	22189847	diseases	neXtA5	B
FYN	22189847	diseases	neXtA5	B
FYN	22189847	leukemias	neXtA5	C
FYN	22189847	leukemias	neXtA5	C
FYN	22189847	leukemias	neXtA5	C
FYN	22189847	leukemias	neXtA5	C
FYN	22189847	chronic myeloid leukemia	neXtA5	C
FYN	22189847	lymphomas	neXtA5	1
FYN	22189847	B-ALL	neXtA5	C
FYN	22189847	B-ALL	neXtA5	C
FYN	22189847	B-cell acute lymphoblastic leukemia	neXtA5	C
FYN	22189847	blast crisis	neXtA5	D
FYN	22189847	blast crisis	neXtA5	D
FYN	23284724	Blast Phase Chronic Myelogenous Leukemia, BCR-ABL1 Positive	Curator-1	1
FYN	23284724	no disease concepts	Curator-3	0
FYN	23284724	accumulation	neXtA5	A
FYN	23284724	knockout mice	neXtA5	B
FYN	23284724	chromosomal aberrations	neXtA5	C
FYN	23284724	chromosomal aberrations	neXtA5	C
FYN	23284724	sensitivity	neXtA5	D
FYN	23284724	chronic myeloid leukemia	neXtA5	1
FYN	23284724	polyploidy	neXtA5	E
FYN	23284724	genomic instability	neXtA5	F
FYN	23284724	genomic instability	neXtA5	F
FYN	23284724	Blast crisis	neXtA5	G
FYN	23284724	blast crisis	neXtA5	G
FYN	23284724	blast crisis	neXtA5	G
FYN	23284724	polyploidy	neXtA5	E
FYN	23284724	disease	neXtA5	H
FYN	23284724	blast crisis	neXtA5	G
FYN	23284724	disease	neXtA5	H
FYN	23284724	blast crisis	neXtA5	G
FYN	24882577	breast carcinoma	Curator-1	1
FYN	24882577	breast carcinoma	Curator-3	1
FYN	24882577	breast tumors	neXtA5	1
FYN	24882577	breast tumor	neXtA5	1
FYN	24882577	breast tumor	neXtA5	1
FYN	24882577	disease	neXtA5	A
FYN	24882577	sensitivity	neXtA5	B
FYN	24882577	tumor	neXtA5	C
FYN	24882577	breast cancer	neXtA5	1
FYN	24882577	breast cancer	neXtA5	1
FYN	24882577	breast cancer	neXtA5	1
FYN	24882577	breast cancer	neXtA5	1
FYN	24882577	endocrine	neXtA5	D
FYN	24882577	breast tumors	neXtA5	1
FYN	24882577	breast tumor	neXtA5	1
FYN	24882577	breast tumor	neXtA5	1
FYN	24882577	breast cancer	neXtA5	1
FYN	24882577	breast cancer	neXtA5	1
FYN	24882577	breast cancer	neXtA5	1
IRAK4	18190779	Atherosclerosis	Curator-1	1
IRAK4	18190779	Not relevant	Curator-4	0
IRAK4	18190779	accumulation	neXtA5	A
IRAK4	18190779	Inflammation	neXtA5	B
IRAK4	18190779	inflammation	neXtA5	B
IRAK4	18190779	atherosclerosis	neXtA5	1
IRAK4	18190779	lesion	neXtA5	C
IRAK4	18190779	Lesion	neXtA5	C
IRAK4	18190779	infiltration	neXtA5	D
IRAK4	18190779	vascular	neXtA5	E
IRAK4	18190779	vascular	neXtA5	E
IRAK4	18190779	plaque	neXtA5	F
IRAK4	18190779	atherosclerosis	neXtA5	1
IRAK4	18190779	vascular	neXtA5	E
IRAK4	18190779	vascular	neXtA5	E
IRAK4	21179087	Not relevant	Curator-1	0
IRAK4	21179087	Diffuse Large B-Cell Lymphoma	Curator-4	1
IRAK4	21179087	pathogenesis	neXtA5	A
IRAK4	21179087	lymphomas	neXtA5	1
IRAK4	21179087	dependence	neXtA5	B
IRAK4	21179087	ABC DLBCL	neXtA5	1
IRAK4	21179087	ABC DLBCL	neXtA5	1
IRAK4	21179087	ABC DLBCL	neXtA5	1
IRAK4	21179087	ABC DLBCL	neXtA5	1
IRAK4	21179087	ABC DLBCL	neXtA5	1
IRAK4	21179087	mucosa-associated lymphoid tissue lymphomas	neXtA5	1
IRAK4	21179087	mutation	neXtA5	C
IRAK4	21179087	mutation	neXtA5	C
IRAK4	21179087	mutation	neXtA5	C
IRAK4	21179087	Burkitt's lymphoma	neXtA5	D
IRAK4	21179087	DLBCL	neXtA5	1
IRAK4	21179087	diffuse large B-cell lymphoma	neXtA5	1
IRAK4	21179087	DLBCL	neXtA5	1
IRAK4	21179087	malignancy	neXtA5	E
IRAK4	23209321	bacterial infection	Curator-1	1
IRAK4	23209321	bacterial infection	Curator-4	1
IRAK4	23209321	bacterial infection	Curator-4	1
IRAK4	23209321	bacterial infection	Curator-4	1
IRAK4	23209321	bacteria	neXtA5	A
IRAK4	23209321	no response	neXtA5	B
IRAK4	23209321	bacterial infections	neXtA5	1
IRAK4	23209321	bacterial infection	neXtA5	1
IRAK4	23209321	infection	neXtA5	C
IRAK4	23209321	bacteria	neXtA5	A
IRAK4	23209321	bacterial infection	neXtA5	1
IRAK4	23209321	infection	neXtA5	C
IRAK4	23591012	Not relevant	Curator-1	0
IRAK4	23591012	Not relevant	Curator-4	0
IRAK4	23591012	colon cancer	neXtA5	A
IRAK4	23591012	anoxia	neXtA5	B
IRAK4	23591012	cancer	neXtA5	C
IRAK4	23591012	Hypoxia	neXtA5	D
IRAK4	23591012	hypoxic	neXtA5	D
IRAK4	23591012	hypoxic	neXtA5	D
IRAK4	23591012	DNA damage	neXtA5	E
IRAK4	23591012	Dominant negative	neXtA5	F
IRAK4	23591012	A498	neXtA5	G
IRAK4	23591012	renal cancer	neXtA5	H
IRAK4	23591012	A498	neXtA5
IRAK4	23591012	anoxia	neXtA5	B
IRAK4	23591012	renal carcinoma	neXtA5	H
IRAK4	23591012	melanoma	neXtA5	I
IRAK4	23591012	hypoxia	neXtA5	D
IRAK4	23591012	renal carcinoma	neXtA5	H
IRAK4	24030499	Viral Myocarditis	Curator-1	1
IRAK4	24030499	Myocarditis	Curator-1	1
IRAK4	24030499	Myocarditis	Curator-1	1
IRAK4	24030499	Viral myocarditis	Curator-4	1
IRAK4	24030499	outcome	neXtA5	A
IRAK4	24030499	Disease	neXtA5	B
IRAK4	24030499	inflammation	neXtA5	C
IRAK4	24030499	melanoma	neXtA5	D
IRAK4	24030499	myocarditis	neXtA5	1
IRAK4	24030499	Myocarditis	neXtA5	1
IRAK4	24030499	myocarditis	neXtA5	1
IRAK4	24030499	myocarditis	neXtA5	1
IRAK4	24030499	myocarditis	neXtA5	1
IRAK4	24030499	fatal	neXtA5	E
IRAK4	24030499	infection	neXtA5	F
IRAK4	24030499	mouse model	neXtA5	G
IRAK4	24030499	Myocarditis	neXtA5	1
IRAK4	24316379	IRAK4 Deficiency	Curator-1	1
IRAK4	24316379	MYD88 Deficiency	Curator-1	2
IRAK4	24316379	IRAK4 Deficiency	Curator-4	1
IRAK4	24316379	MYD88 Deficiency	Curator-4	2
IRAK4	24316379	syndromes	neXtA5	A
IRAK4	24316379	diseases	neXtA5	A
IRAK4	24316379	syndromes	neXtA5	A
IRAK4	24316379	clinical significance	neXtA5	B
IRAK4	24316379	disorders	neXtA5	A
IRAK4	25404736	inflammation	Curator-1	1
IRAK4	25404736	infection	Curator-1	2
IRAK4	25404736	inflammation	Curator-4	1
IRAK4	25404736	infection	Curator-4	2
IRAK4	25404736	diseases	neXtA5	A
IRAK4	25404736	foreign body	neXtA5	B
IRAK4	25404736	wound	neXtA5	C
IRAK4	25404736	inflammation	neXtA5	1
IRAK4	25404736	wound	neXtA5	C
IRAK4	25404736	infection	neXtA5	2
IRAK4	25404736	infection	neXtA5	2
IRAK4	25404736	implant failure	neXtA5	D
IRAK4	25404736	infection	neXtA5	2
IRAK4	25404736	bone mineral density	neXtA5	E
IRAK4	25404736	inflammation	neXtA5	1
IRAK4	25404736	bacteria	neXtA5	F
IRAK4	26621451	Arthritis	Curator-1	1
IRAK4	26621451	Gout	Curator-1	2
IRAK4	26621451	Activated B-Cell-Like Diffuse Large B-Cell Lymphoma	Curator-1	3
IRAK4	26621451	Arthritis	Curator-4	1
IRAK4	26621451	Gout	Curator-4	2
IRAK4	26621451	Diffuse Large B-Cell Lymphoma	Curator-4	3
IRAK4	26621451	Diffuse Large B-Cell Lymphoma	Curator-4	3
IRAK4	26621451	B cell lymphoma	neXtA5	3
IRAK4	26621451	arthritis	neXtA5	1
IRAK4	26621451	autoimmune disorders	neXtA5	A
IRAK4	26621451	diseases	neXtA5	B
IRAK4	26621451	tumor	neXtA5	C
IRAK4	26621451	gout	neXtA5	2
IRAK4	26621451	ABC DLBCL	neXtA5	3
IRAK4	26621451	ABC DLBCL	neXtA5	3
IRAK4	26621451	ABC DLBCL	neXtA5	3
IRAK4	26621451	mutation	neXtA5	D
IRAK4	26621451	DLBCL	neXtA5	3
IRAK4	26621451	malignancy	neXtA5	E
IRAK4	26621451	inflammatory disease	neXtA5	F
IRAK4	26621451	arthritis	neXtA5	1
IRAK4	26621451	ABC DLBCL	neXtA5	3
IRAK4	26621451	ABC DLBCL	neXtA5	3
IRAK4	26825884	IRAK4 Deficiency	Curator-1	1
IRAK4	26825884	bacterial infection	Curator-1	2
IRAK4	26825884	Bacterial Meningitis	Curator-1	3
IRAK4	26825884	IRAK4 Deficiency	Curator-4	1
IRAK4	26825884	bacterial infection	Curator-4	2
IRAK4	26825884	Bacterial Meningitis	Curator-4	3
IRAK4	26825884	bacterial infection	Curator-4	2
IRAK4	26825884	Bacterial Meningitis	Curator-4	3
IRAK4	26825884	bacterial infection	Curator-4	2
IRAK4	26825884	invasive	neXtA5	A
IRAK4	26825884	bacterial infection	neXtA5	2
IRAK4	26825884	disease	neXtA5	B
IRAK4	26825884	invasive	neXtA5	A
IRAK4	26825884	fatal	neXtA5	C
IRAK4	26825884	invasive	neXtA5	A
IRAK4	26825884	mutation	neXtA5	D
IRAK4	26825884	invasive	neXtA5	A
IRAK4	26825884	bacterial infections	neXtA5	2
IRAK4	26825884	bacterial infections	neXtA5	2
IRAK4	26825884	bacterial infections	neXtA5	2
IRAK4	26825884	meningitis	neXtA5	3
IRAK4	26825884	nonsense mutation	neXtA5	D
IRAK4	26825884	immunodeficiency	neXtA5	E
IRAK4	26825884	meningitis	neXtA5	3
IRAK4	26884959	dilated cardiomyopathy	Curator-1	1
IRAK4	26884959	dilated cardiomyopathy	Curator-4	1
IRAK4	26884959	immune system	neXtA5	A
IRAK4	26884959	hypertrophy	neXtA5	B
IRAK4	26884959	dilated cardiomyopathy	neXtA5	1
IRAK4	26884959	fibrosis	neXtA5	C
IRAK4	27158377	Not relevant	Curator-1	0
IRAK4	27158377	Not relevant	Curator-4	0
IRAK4	27158377	diabetes	neXtA5	A
IRAK4	27158377	atherosclerosis	neXtA5	B
IRAK4	27158377	staining	neXtA5	C
IRAK4	27158377	atherosclerosis	neXtA5	B
IRAK4	27158377	vascular	neXtA5	D
IRAK4	27158377	inflammation	neXtA5	E
LRRK2	17639429	Frontotemporal Dementia	Curator-2	1
LRRK2	17639429	Central Nervous System Degenerative Disorder	Curator-2	1
LRRK2	17639429	frontotemporal dementia	Curator-3	1
LRRK2	17639429	inclusions	neXtA5	A
LRRK2	17639429	inclusions	neXtA5	A
LRRK2	17639429	inclusions	neXtA5	A
LRRK2	17639429	pathogenesis	neXtA5	B
LRRK2	17639429	pathogenesis	neXtA5	B
LRRK2	17639429	Parkinson disease	neXtA5	C
LRRK2	17639429	disease	neXtA5	D
LRRK2	17639429	disorders	neXtA5	D
LRRK2	17639429	disorders	neXtA5	D
LRRK2	17639429	inflammation	neXtA5	E
LRRK2	17639429	mutation	neXtA5	F
LRRK2	17639429	Mutation	neXtA5	F
LRRK2	17639429	degeneration	neXtA5	G
LRRK2	17639429	atrophy	neXtA5	H
LRRK2	17639429	FTDP-17	neXtA5	I
LRRK2	17639429	FTDP-17	neXtA5	I
LRRK2	17639429	FTDP-17	neXtA5	I
LRRK2	17639429	deposits	neXtA5	J
LRRK2	17639429	FTDP-17	neXtA5	I
LRRK2	17639429	degeneration	neXtA5	G
LRRK2	17639429	atrophy	neXtA5	K
LRRK2	17639429	FTDP-17	neXtA5	I
LRRK2	17639429	disorders	neXtA5	D
LRRK2	18367605	Not relevant	Curator-2	0
LRRK2	18367605	no disease concept	Curator-3	0
LRRK2	18367605	toxicity	neXtA5	A
LRRK2	18367605	mutation	neXtA5	B
LRRK2	18367605	movement disorder	neXtA5	C
LRRK2	18367605	bradykinesia	neXtA5	D
LRRK2	18367605	mutation	neXtA5	B
LRRK2	18367605	disease	neXtA5	E
LRRK2	18367605	growth retardation	neXtA5	F
LRRK2	18367605	Parkinson's disease	neXtA5	G
LRRK2	18367605	shock	neXtA5	H
LRRK2	18367605	tremor	neXtA5	I
LRRK2	20197701	Parkinson's Disease	Curator-2	1
LRRK2	20197701	Parkinson's disease	Curator-3	1
LRRK2	20197701	mutation	neXtA5	A
LRRK2	20197701	Parkinson's disease	neXtA5	1
LRRK2	20197701	multisystem atrophy	neXtA5	B
LRRK2	20197701	palsy	neXtA5	C
LRRK2	20197701	frontotemporal dementia	neXtA5	D
LRRK2	20197701	degeneration	neXtA5	E
LRRK2	20197701	mutation	neXtA5	A
LRRK2	20197701	palsy	neXtA5	C
LRRK2	20197701	degeneration	neXtA5	F
LRRK2	20197701	inclusions	neXtA5	G
LRRK2	20197701	dementia	neXtA5	D
LRRK2	20197701	Lewy body disease	neXtA5	H
LRRK2	20197701	palsy	neXtA5	C
LRRK2	20197701	palsy	neXtA5	C
LRRK2	20197701	parkinsonism	neXtA5	1
LRRK2	20197701	tremor	neXtA5	I
LRRK2	20197701	dementia	neXtA5	D
LRRK2	20197701	degeneration	neXtA5	F
LRRK2	20197701	frontotemporal dementia	neXtA5	D
LRRK2	20197701	Lewy body disease	neXtA5	H
LRRK2	20197701	multisystem atrophy	neXtA5	B
LRRK2	20197701	parkinsonism	neXtA5	1
LRRK2	20197701	tremor	neXtA5	I
LRRK2	23340200	Parkinson's Disease	Curator-2	1
LRRK2	23340200	Parkinson's Disease	Curator-2	1
LRRK2	23340200	Celiac Disease	Curator-2	2
LRRK2	23340200	Hypothyroidism	Curator-2	3
LRRK2	23340200	Hashimoto Thyroiditis	Curator-2	3
LRRK2	23340200	Hypertension	Curator-2	4
LRRK2	23340200	Immune System Disorder	Curator-2	5
LRRK2	23340200	Parkinson's disease	Curator-3	1
LRRK2	23340200	Parkinson's disease	Curator-3	1
LRRK2	23340200	Parkinson's disease	Curator-3	1
LRRK2	23340200	extracted	neXtA5	A
LRRK2	23340200	celiac disease	neXtA5	2
LRRK2	23340200	hypothyroidism	neXtA5	3
LRRK2	23340200	Parkinson's disease	neXtA5	1
LRRK2	23340200	Hashimoto's Thyroiditis	neXtA5	3
LRRK2	23340200	Syndrome	neXtA5	B
LRRK2	23340200	disorders	neXtA5	B
LRRK2	23340200	hypertension	neXtA5	4
LRRK2	23340200	hallucinations	neXtA5	C
LRRK2	23340200	tremor	neXtA5	D
LRRK2	23340200	immune system	neXtA5	E
LRRK2	23340200	mutation	neXtA5	F
LRRK2	23340200	mutation	neXtA5	F
LRRK2	23340200	mutation	neXtA5	F
LRRK2	23340200	mutation	neXtA5	F
LRRK2	23340200	mutation	neXtA5	F
LRRK2	23340200	mutation	neXtA5	F
LRRK2	23340200	dyskinesias	neXtA5	G
LRRK2	23340200	Systemic disorder	neXtA5	B
LRRK2	23340200	celiac disease	neXtA5	2
LRRK2	23340200	hypothyroidism	neXtA5	3
LRRK2	23340200	Hashimoto's Thyroiditis	neXtA5	3
LRRK2	23340200	disorders	neXtA5	B
LRRK2	23340200	hypertension	neXtA5	4
LRRK2	23340200	hallucinations	neXtA5	C
LRRK2	23340200	dyskinesias	neXtA5	G
LRRK2	23340200	Systemic disorder	neXtA5	B
LRRK2	23340200	mutation	neXtA5	F
LRRK2	24117733	not relevant	Curator-2	0
LRRK2	24117733	no disease concept	Curator-3	0
LRRK2	24117733	tumor	neXtA5	A
LRRK2	24117733	mutation	neXtA5	B
LRRK2	24117733	Parkinson's disease	neXtA5	C
LRRK2	24117733	necrosis	neXtA5	D
LRRK2	24117733	disease progression	neXtA5	E
LRRK2	24117733	Parkinson's disease	neXtA5	C
LRRK2	24117733	knockout mice	neXtA5	F
LRRK2	24117733	neuroblastoma	neXtA5	G
LRRK2	24117733	tumor	neXtA5	A
LRRK2	24355527	Parkinsonism	Curator-2	1
LRRK2	24355527	Parkinsonism	Curator-2	1
LRRK2	24355527	Parkinsonism	Curator-2	1
LRRK2	24355527	Parkinson's Disease	Curator-2	1
LRRK2	24355527	Parkinsonism	Curator-2	1
LRRK2	24355527	Parkinsonism	Curator-3	1
LRRK2	24355527	parkinsonism	neXtA5	1
LRRK2	24355527	parkinsonism	neXtA5	1
LRRK2	24355527	parkinsonism	neXtA5	1
LRRK2	24355527	parkinsonism	neXtA5	1
LRRK2	24355527	parkinsonism	neXtA5	1
LRRK2	24355527	regression	neXtA5	A
LRRK2	24355527	disease progression	neXtA5	B
LRRK2	24355527	Idiopathic Parkinson disease	neXtA5	1
LRRK2	24355527	idiopathic Parkinson disease	neXtA5	1
LRRK2	24355527	Parkinson disease	neXtA5	1
LRRK2	24355527	disease	neXtA5	C
LRRK2	24355527	disease	neXtA5	C
LRRK2	24355527	disease	neXtA5	C
LRRK2	24355527	sleep disorder	neXtA5	D
LRRK2	24355527	mutation	neXtA5	E
LRRK2	24355527	gastrointestinal	neXtA5	F
LRRK2	24355527	disease	neXtA5	C
LRRK2	24355527	Idiopathic Parkinson disease	neXtA5	1
LRRK2	24355527	sleep disorder	neXtA5	D
LRRK2	24355527	gastrointestinal	neXtA5	F
LRRK2	24355527	parkinsonism	neXtA5	1
LRRK2	25904107	Kidney Disorder	Curator-2	1
LRRK2	25904107	Chronic Active Inflammation	Curator-2	2
LRRK2	25904107	Nephropathy Associated with Rhabdomyolysis	Curator-2	1
LRRK2	25904107	no disease concept	Curator-3	0
LRRK2	25904107	accumulation	neXtA5	A
LRRK2	25904107	acute kidney injury	neXtA5	1
LRRK2	25904107	acute kidney injury	neXtA5	1
LRRK2	25904107	acute kidney injury	neXtA5	1
LRRK2	25904107	Parkinson's disease	neXtA5	B
LRRK2	25904107	inflammation	neXtA5	2
LRRK2	25904107	kidney disease	neXtA5	1
LRRK2	25904107	infiltration	neXtA5	C
LRRK2	25904107	kidney failure	neXtA5	1
LRRK2	25904107	hemoglobin	neXtA5	D
LRRK2	25904107	Hansen's disease	neXtA5	E
LRRK2	25904107	inflammation	neXtA5	2
LRRK2	25904107	acute kidney injury	neXtA5	1
LRRK2	25904107	acute kidney injury	neXtA5	1
LRRK2	25904107	kidney disease	neXtA5	1
LRRK2	25904107	acute kidney injury	neXtA5	1
LRRK2	25904107	kidney failure	neXtA5	1
LRRK2	25989799	Not relevant	Curator-2	0
LRRK2	25989799	no disease concept	Curator-3	0
LRRK2	25989799	disease	neXtA5	A
LRRK2	25989799	disease, Alzheimer's	neXtA5	B
LRRK2	25989799	Alzheimer's disease	neXtA5	B
LRRK2	25989799	shock	neXtA5	C
LRRK2	25989799	Crohn's disease	neXtA5	D
LRRK2	25989799	Parkinson's disease	neXtA5	E
LRRK2	25989799	toxicity	neXtA5	F
LRRK2	25989799	Alzheimer's disease	neXtA5	B
LRRK2	25989799	Parkinson's disease	neXtA5	E
LRRK2	26067490	Uveitis	Curator-2	1
LRRK2	26067490	Uveitis	Curator-2	1
LRRK2	26067490	no disease concept	Curator-3	0
LRRK2	26067490	hypersensitivity	neXtA5	A
LRRK2	26067490	diseases	neXtA5	B
LRRK2	26067490	pathogenesis	neXtA5	C
LRRK2	26067490	colitis	neXtA5	D
LRRK2	26067490	uveitis	neXtA5	1
LRRK2	26067490	animal model	neXtA5	E
LRRK2	26067490	pathogenesis	neXtA5	C
LRRK2	26067490	Crohn's disease	neXtA5	F
LRRK2	26067490	Parkinson's disease	neXtA5	G
LRRK2	26067490	eye disease	neXtA5	1
LRRK2	26067490	uveitis	neXtA5	1
LRRK2	26067490	eye disease	neXtA5	1
LYN	17918263	Nerve Damage	Curator-2	1
LYN	17918263	Neuropathic Pain	Curator-2	2
LYN	17918263	neuropathic pain	Curator-4	2
LYN	17918263	Allodynias, Tactile	Curator-4	2
LYN	17918263	Inflammatory pain	Curator-4	2
LYN	17918263	Allodynias, Tactile	Curator-4	2
LYN	17918263	Allodynias, Tactile	Curator-4	2
LYN	17918263	injury	neXtA5	A
LYN	17918263	nervous system	neXtA5	B
LYN	17918263	pain	neXtA5	2
LYN	17918263	pathogenesis	neXtA5	C
LYN	17918263	inflammation	neXtA5	D
LYN	17918263	pain	neXtA5	2
LYN	17918263	injury	neXtA5	A
LYN	17918263	injury	neXtA5	A
LYN	17918263	sensitivity	neXtA5	E
LYN	17918263	pain	neXtA5	2
LYN	17918263	pain	neXtA5	2
LYN	17918263	nerve damage	neXtA5	1
LYN	17918263	injury	neXtA5	A
LYN	17918263	hypersensitivity	neXtA5	E
LYN	17918263	pain	neXtA5	2
LYN	17918263	pathogenesis	neXtA5	C
LYN	17918263	sensitivity	neXtA5	E
LYN	17918263	injury	neXtA5	A
LYN	17918263	injury	neXtA5	A
LYN	18644993	Ewing Sarcoma	Curator-2	1
LYN	18644993	Ewing Sarcoma	Curator-2	1
LYN	18644993	Ewing Sarcoma	Curator-2	1
LYN	18644993	Ewing sarcoma	Curator-4	1
LYN	18644993	neoplasm	Curator-4	2
LYN	18644993	metastasis	Curator-4	3
LYN	18644993	tumorigenesis	Curator-4	2
LYN	18644993	tumorigenesis	Curator-4	2
LYN	18644993	tumorigenesis	Curator-4	2
LYN	18644993	Ewing sarcoma	Curator-4	1
LYN	18644993	growth suppression	neXtA5	A
LYN	18644993	primary tumor	neXtA5	2
LYN	18644993	metastasis	neXtA5	3
LYN	18644993	metastasis	neXtA5	3
LYN	18644993	Ewing's sarcoma	neXtA5	1
LYN	18644993	Ewing's sarcoma	neXtA5	1
LYN	18644993	tumor	neXtA5	2
LYN	18644993	Ewing's sarcoma	neXtA5	1
LYN	18644993	lung metastases	neXtA5	3
LYN	18644993	Ewing's sarcoma	neXtA5	1
LYN	18644993	Ewing's tumor	neXtA5	1
LYN	18644993	invasive	neXtA5
LYN	18644993	tumor	neXtA5	2
LYN	18644993	tumor	neXtA5	2
LYN	18644993	regression	neXtA5	B
LYN	18644993	metastasis	neXtA5	3
LYN	18644993	tumor	neXtA5	2
LYN	18644993	Ewing's sarcoma	neXtA5	1
LYN	18644993	growth suppression	neXtA5	A
LYN	18644993	primary tumor	neXtA5	2
LYN	21492125	myeloproliferative neoplasm	Curator-2	1
LYN	21492125	myeloproliferative neoplasm	Curator-2	1
LYN	21492125	Myeloproliferative Neoplasm	Curator-4	1
LYN	21492125	Myeloproliferative Neoplasm	Curator-4	1
LYN	21492125	Myeloproliferative neoplasms	neXtA5	1
LYN	21492125	myelofibrosis	neXtA5	A
LYN	21492125	myelofibrosis	neXtA5	A
LYN	21492125	idiopathic myelofibrosis	neXtA5	A
LYN	21492125	pathogenesis	neXtA5	B
LYN	21492125	disorders	neXtA5	C
LYN	21492125	myelofibrosis	neXtA5	A
LYN	21492125	fatal	neXtA5	D
LYN	21492125	myelofibrosis	neXtA5	A
LYN	22805580	Not relevant	Curator-2	0
LYN	22805580	Not relevant	Curator-4	0
LYN	22805580	psoriasis	neXtA5	A
LYN	22805580	platelets	neXtA5	B
LYN	22805580	BCLL	neXtA5	C
LYN	22805580	breast cancer	neXtA5	D
LYN	22805580	cancers	neXtA5	E
LYN	22805580	breast cancer	neXtA5	D
LYN	22805580	diseases	neXtA5	F
LYN	22805580	asthma	neXtA5	G
LYN	22805580	autoimmune diseases	neXtA5	H
LYN	22805580	cancers	neXtA5	E
LYN	22805580	cancers	neXtA5	E
LYN	22805580	lymphoma	neXtA5	I
LYN	22805580	solid tumors	neXtA5	E
LYN	22805580	glioblastoma	neXtA5	J
LYN	23936469	Not relevant	Curator-2	0
LYN	23936469	glioblastoma	Curator-4	1
LYN	23936469	glioblastoma	Curator-4	1
LYN	23936469	glioblastoma	Curator-4	1
LYN	23936469	glioblastoma	Curator-4	1
LYN	23936469	neoplasm	Curator-4	2
LYN	23936469	glioblastoma	neXtA5	1
LYN	23936469	glioma	neXtA5	1
LYN	23936469	tumor	neXtA5	2
LYN	23936469	tumor	neXtA5	2
LYN	23936469	tumors	neXtA5	2
LYN	23936469	tumors	neXtA5	2
LYN	23936469	cancers	neXtA5	2
LYN	23936469	glioblastoma	neXtA5	1
LYN	23936469	glioma	neXtA5	1
LYN	23936469	tumor	neXtA5	2
LYN	24091144	Myeloid Leukemia	Curator-2	1
LYN	24091144	Myeloid Leukemia	Curator-2	1
LYN	24091144	Chronic Myelogenous Leukemia, BCR-ABL1 Positive	Curator-4	1
LYN	24091144	Chronic Myelogenous Leukemia, BCR-ABL1 Positive	Curator-4	1
LYN	24091144	Accelerated Phase Chronic Myelogenous Leukemia, BCR-ABL1 Positive	Curator-4	1
LYN	24091144	disease progression	neXtA5	A
LYN	24091144	disease	neXtA5	B
LYN	24091144	chronic myeloid leukemia	neXtA5	1
LYN	24091144	deletion	neXtA5	C
LYN	24091144	tumor	neXtA5	D
LYN	24091144	blast phase	neXtA5	E
LYN	24091144	disease	neXtA5	B
LYN	24091144	tumor	neXtA5	D
LYN	24091144	sensitive	neXtA5	F
LYN	24091144	accelerated phase	neXtA5	G
LYN	24091144	disease progression	neXtA5	A
LYN	24091144	disease	neXtA5	B
LYN	24091144	disease	neXtA5	B
LYN	24091144	sensitive	neXtA5	F
LYN	24091144	accelerated phase	neXtA5	G
LYN	24091144	Myeloid Leukemia	Curator-2	1
PIM1	20140016	tumorigenesis	Curator-3	1
PIM1	20140016	Prostate Carcinoma	Curator-4	2
PIM1	20140016	Prostate Carcinoma	Curator-4	2
PIM1	20140016	Prostate Carcinoma	Curator-4	2
PIM1	20140016	Prostate Small Cell Carcinoma	Curator-4	2
PIM1	20140016	Prostate Small Cell Carcinoma	Curator-4	2
PIM1	20140016	adenocarcinoma	Curator-4	3
PIM1	20140016	prostate cancer	neXtA5	2
PIM1	20140016	tumor	neXtA5	1
PIM1	20140016	adenocarcinoma	neXtA5	3
PIM1	20140016	prostate carcinomas	neXtA5	2
PIM1	20140016	prostate cancer	neXtA5	2
PIM1	20140016	carcinogenesis	neXtA5	1
PIM1	20140016	prostate tumors	neXtA5	2
PIM1	20140016	tumorigenesis	neXtA5	1
PIM1	20140016	tumors	neXtA5	1
PIM1	20140016	tumors	neXtA5	1
PIM1	20140016	adenocarcinoma	neXtA5	3
PIM1	20140016	tumors	neXtA5	1
PIM1	20140016	prostate cancer	neXtA5	2
PIM1	20515470	no disease concept	Curator-3	0
PIM1	20515470	tumorigenesis	Curator-4	1
PIM1	20515470	tumorigenesis	Curator-4	1
PIM1	20515470	tumorigenesis	Curator-4	1
PIM1	20515470	tumorigenesis	Curator-4	1
PIM1	20515470	tumorigenesis	Curator-4	1
PIM1	20515470	prostate cancer	neXtA5	A
PIM1	20515470	prostate cancer	neXtA5	A
PIM1	20515470	tumorigenicity	neXtA5	1
PIM1	20515470	tumorigenicity	neXtA5	1
PIM1	20515470	tumorigenesis	neXtA5	1
PIM1	20515470	malignancy	neXtA5	B
PIM1	20515470	disease	neXtA5	C
PIM1	20515470	lymphomas	neXtA5	D
PIM1	20515470	prostate cancer	neXtA5	A
PIM1	20515470	prostate carcinomas	neXtA5	A
PIM1	20515470	tumorigenicity	neXtA5	1
PIM1	20515470	cancer	neXtA5	1
PIM1	20515470	cancers	neXtA5	1
PIM1	20515470	tumorigenicity	neXtA5	1
PIM1	20515470	tumorigenicity	neXtA5	1
PIM1	20515470	disease	neXtA5	C
PIM1	20515470	tumorigenesis	neXtA5	1
PIM1	20515470	tumorigenicity	neXtA5	1
PIM1	20515470	tumorigenicity	neXtA5	1
PIM1	20515470	tumorigenicity	neXtA5	1
PIM1	20515470	prostate cancer	neXtA5	A
PIM1	21993851	Gastric Carcinoma	Curator-3	1
PIM1	21993851	Gastric Carcinoma	Curator-3	1
PIM1	21993851	Gastric Carcinoma	Curator-4	1
PIM1	21993851	Gastric Carcinoma	Curator-4	1
PIM1	21993851	Tumor Cell Invasion	Curator-4	2
PIM1	21993851	lymphovascular invasion	Curator-4	3
PIM1	21993851	Gastric Carcinoma	Curator-4	1
PIM1	21993851	tumor invasion	neXtA5	2
PIM1	21993851	cancer	neXtA5	A
PIM1	21993851	lymphovascular invasion	neXtA5	3
PIM1	21993851	gastric cancers	neXtA5	1
PIM1	21993851	Gastric cancer	neXtA5	1
PIM1	21993851	amplification	neXtA5
PIM1	21993851	gastric cancers	neXtA5	1
PIM1	21993851	gastric cancer	neXtA5	1
PIM1	21993851	gastric cancer	neXtA5	1
PIM1	21993851	gastric cancer	neXtA5	1
PIM1	21993851	tumorigenesis	neXtA5	A
PIM1	21993851	tumor	neXtA5	A
PIM1	21993851	gastric cancer	neXtA5	1
PIM1	22451912	Lymphoma	Curator-3	1
PIM1	22451912	Lymphoma	Curator-4	1
PIM1	22451912	Lymphoma	Curator-4	1
PIM1	22451912	B-Cell Neoplasm	Curator-4	1
PIM1	22451912	T-Cell and NK-Cell Neoplasm	Curator-4	1
PIM1	22451912	B-Cell Neoplasm	Curator-4	1
PIM1	22451912	T-Cell and NK-Cell Neoplasm	Curator-4	1
PIM1	22451912	accumulation	neXtA5	A
PIM1	22451912	lymphomagenesis	neXtA5	1
PIM1	22451912	lymphomagenesis	neXtA5	1
PIM1	22451912	lymphomas	neXtA5	1
PIM1	22451912	lymphoma	neXtA5	1
PIM1	22451912	lymphoma	neXtA5	1
PIM1	22451912	lymphomas	neXtA5	1
PIM1	22451912	neoplasms	neXtA5	B
PIM1	22451912	neoplasms	neXtA5	B
PIM1	22451912	T-cell lymphomas	neXtA5	1
PIM1	22451912	chromosomal rearrangements	neXtA5	C
PIM1	22451912	staining	neXtA5	D
PIM1	22451912	Diffuse large B-cell lymphomas	neXtA5	1
PIM1	22451912	mouse model	neXtA5	E
PIM1	23565217	no disease concept	Curator-3	0
PIM1	23565217	prostate carcinoma	Curator-4	1
PIM1	23565217	tumorigenesis	Curator-4	2
PIM1	23565217	Prostatic Intraepithelial Neoplasia	Curator-4	1
PIM1	23565217	inflammation	Curator-4	3
PIM1	23565217	pyelonephritis	Curator-4	4
PIM1	23565217	inflammation	neXtA5	3
PIM1	23565217	inflammation	neXtA5	3
PIM1	23565217	prostate cancer	neXtA5	1
PIM1	23565217	cancer	neXtA5	2
PIM1	23565217	solid tumors	neXtA5	2
PIM1	23565217	leukemia	neXtA5	A
PIM1	23565217	tumors	neXtA5	2
PIM1	23565217	inflammation	neXtA5	3
PIM1	23565217	staining	neXtA5	B
PIM1	23565217	prostate cancers	neXtA5	1
PIM1	23565217	neoplasia	neXtA5	2
PIM1	23565217	lymphomas	neXtA5	C
PIM1	23565217	pyelonephritis	neXtA5	4
PIM1	23565217	inflammation	neXtA5	3
PIM1	25834102	Hepatocellular carcinoma	Curator-3	1
PIM1	25834102	Hypoxia	Curator-3	2
PIM1	25834102	Hepatocellular carcinoma	Curator-4	1
PIM1	25834102	Hepatocellular carcinoma	Curator-4	1
PIM1	25834102	Hepatocellular carcinoma	Curator-4	1
PIM1	25834102	Hepatocellular carcinoma	Curator-4	1
PIM1	25834102	tumor	neXtA5	A
PIM1	25834102	metastatic	neXtA5	B
PIM1	25834102	tumor	neXtA5	A
PIM1	25834102	condition	neXtA5	C
PIM1	25834102	Hepatocellular carcinoma	neXtA5	1
PIM1	25834102	cell invasion	neXtA5	D
PIM1	25834102	metastasis	neXtA5	B
PIM1	25834102	cancers	neXtA5	A
PIM1	25834102	hypoxic	neXtA5	2
PIM1	25834102	cancer	neXtA5	A
PIM1	25834102	tumors	neXtA5	A
PIM1	25834102	metastatic	neXtA5	B
PIM1	25834102	hypoxia	neXtA5	2
PIM1	25834102	metastatic	neXtA5	B
PIM1	25834102	tumor	neXtA5	A
PIM1	25834102	cancer	neXtA5	A
RIPK2	21195733	Not relevant	Curator-3	0
RIPK2	21195733	bacterial infection	Curator-4	1
RIPK2	21195733	bacterial infection	Curator-4	1
RIPK2	21195733	bacterial infection	Curator-4	1
RIPK2	21195733	injury	neXtA5	A
RIPK2	21195733	injury	neXtA5	A
RIPK2	21195733	Dengue	neXtA5	B
RIPK2	21195733	infection	neXtA5	1
RIPK2	22314416	Not relevant	Curator-3	0
RIPK2	22314416	Not relevant	Curator-4	0
RIPK2	22314416	diseases	neXtA5	A
RIPK2	22491249	arthritis	Curator-3	1
RIPK2	22491249	Arthritis	Curator-4	1
RIPK2	22491249	Arthritis		1
RIPK2	22491249	arthritis	neXtA5	1
RIPK2	22491249	rheumatic diseases	neXtA5	1
RIPK2	22491249	inflammatory diseases	neXtA5	A
RIPK2	22491249	arthritis	neXtA5	1
RIPK2	22491249	rheumatoid arthritis	neXtA5	1
RIPK2	22491249	arthritis	neXtA5	1
RIPK2	22491249	arthritis	neXtA5	1
RIPK2	22491249	infection	neXtA5	B
RIPK2	22504414	Bladder Urothelial Carcinoma	Curator-3	1
RIPK2	22504414	Metastatic Malignant Neoplasm in the Lymph Nodes	Curator-3	2
RIPK2	22504414	Urothelial Carcinoma	Curator-4	1
RIPK2	22504414	Neoplasm	Curator-4	3
RIPK2	22504414	inflammation	neXtA5	A
RIPK2	22504414	metastasis	neXtA5	2
RIPK2	22504414	tumor	neXtA5	3
RIPK2	22504414	infiltration	neXtA5	B
RIPK2	22504414	cancer	neXtA5	3
RIPK2	22504414	tumor	neXtA5	3
RIPK2	22504414	cancer	neXtA5	3
RIPK2	22504414	cancer	neXtA5	3
RIPK2	22504414	cancer	neXtA5	3
RIPK2	22504414	tumor	neXtA5	3
RIPK2	22615316	Not relevant	Curator-3	0
RIPK2	22615316	Viral Infection	Curator-4	1
RIPK2	22615316	infection	neXtA5	1
RIPK2	22615316	hepatitis B	neXtA5	B
RIPK2	22685397	Not relevant	Curator-3	0
RIPK2	22685397	bacterial infection	Curator-4	1
RIPK2	22685397	atherosclerosis	neXtA5	A
RIPK2	22685397	tumor	neXtA5	B
RIPK2	22685397	inflammation	neXtA5	C
RIPK2	22685397	inflammation	neXtA5	C
RIPK2	22685397	inflammatory diseases	neXtA5	C
RIPK2	22685397	inflammatory disorders	neXtA5	C
RIPK2	22685397	periodontal disease	neXtA5	D
RIPK2	22685397	necrosis	neXtA5	E
RIPK2	22685397	infection	neXtA5	1
RIPK2	22685397	inflammation	neXtA5	C
RIPK2	22685397	infection	neXtA5	1
RIPK2	22828789	Chronic Periodontitis	Curator-3	1
RIPK2	22828789	chronic periodontitis	Curator-4	1
RIPK2	22828789	chronic periodontitis	Curator-4	1
RIPK2	22828789	adult periodontitis	neXtA5	1
RIPK2	22828789	infection	neXtA5	B
RIPK2	22828789	disease	neXtA5	C
RIPK2	22828789	chronic periodontitis	neXtA5	1
RIPK2	22993319	Not relevant	Curator-3	0
RIPK2	22993319	Not relevant	Curator-4	0
RIPK2	22993319	carcinogenesis	neXtA5	A
RIPK2	22993319	tumor	neXtA5	A
RIPK2	22993319	wound	neXtA5	B
RIPK2	22993319	hepatoma	neXtA5	C
RIPK2	22993319	carcinogenesis	neXtA5	A
RIPK2	22993319	hepatoma	neXtA5	C
RIPK2	23525089	Not relevant	Curator-3	0
RIPK2	23525089	viral infection	Curator-4	1
RIPK2	23525089	influenza	neXtA5	A
RIPK2	23525089	viral infections	neXtA5	1
RIPK2	23525089	accumulation	neXtA5	B
RIPK2	23525089	bacterial infections	neXtA5	C
RIPK2	23525089	infection	neXtA5	D
RIPK2	23818254	Not relevant	Curator-3	0
RIPK2	23818254	X-Linked Lymphoproliferative Syndrome	Curator-4	1
RIPK2	23818254	missense mutations	neXtA5	A
RIPK2	23818254	immune system	neXtA5	B
RIPK2	23818254	immunodeficiency	neXtA5	C
RIPK2	23818254	X-linked lymphoproliferative syndrome	neXtA5	1
RIPK2	23818254	fatal	neXtA5	D
RIPK2	25213858	Not relevant	Curator-3	0
RIPK2	25213858	peritonitis	Curator-4	1
RIPK2	25213858	Crohn Ileitis	Curator-4	2
RIPK2	25213858	peritonitis	Curator-4	1
RIPK2	25213858	disease	neXtA5	A
RIPK2	25213858	ileitis	neXtA5	2
RIPK2	25213858	peritonitis	neXtA5	1
RIPK2	25213858	sarcoidosis	neXtA5	B
RIPK2	25213858	peritonitis	neXtA5	1
RIPK2	25213858	diseases	neXtA5	A
RIPK2	25213858	inflammatory bowel disease	neXtA5	C
RIPK2	25213858	arthritis	neXtA5	D
RIPK2	25213858	peritonitis	neXtA5	1
RIPK2	25778803	Not relevant	Curator-3	0
RIPK2	25778803	Not relevant	Curator-4	0
RIPK2	25778803	inflammatory diseases	neXtA5	A
RIPK2	25778803	experimental autoimmune encephalomyelitis	neXtA5	1
RIPK2	26040030	Glucose Intolerance	Curator-3	1
RIPK2	26040030	Insulin Resistance	Curator-4	2
RIPK2	26040030	sensitivity	neXtA5	A
RIPK2	26040030	obesity	neXtA5	B
RIPK2	26040030	sensitivity	neXtA5	A
RIPK2	26040030	sensitivity	neXtA5	A
RIPK2	26040030	Insulin resistance	neXtA5	2
RIPK2	26040030	obesity	neXtA5	B
RIPK2	26040030	glucose intolerance	neXtA5	1
RIPK2	26040030	insulin resistance	neXtA5	2
RIPK2	26040030	obesity	neXtA5	B
RIPK2	26297639	Not relevant	Curator-3	0
RIPK2	26297639	HIV Infection	Curator-4	1
RIPK2	26297639	Viral Infection	Curator-4	1
RIPK2	26297639	infection	neXtA5	1
RIPK2	26297639	necrosis	neXtA5	B
RIPK2	26297639	infection	neXtA5	1
RIPK2	26297639	mutation	neXtA5	C
RIPK2	26320862	Not relevant	Curator-3	0
RIPK2	26320862	inflammation	Curator-4	1
RIPK2	26320862	cancers	neXtA5	A
RIPK2	26320862	tumor	neXtA5	A
RIPK2	26320862	inflammatory diseases	neXtA5	1
RIPK2	26320862	necrosis	neXtA5	B
RIPK2	26320862	cancers	neXtA5	A
RIPK2	26834734	Not relevant	Curator-3	0
RIPK2	26834734	Bacterial Infection	Curator-4	1
RIPK2	26834734	bacteria	neXtA5	A
RIPK2	26834734	infection	neXtA5	1
RIPK2	27235368	Not relevant	Curator-3	0
RIPK2	27235368	Bacterial Infection	Curator-4	1
RIPK2	27235368	Viral Infection	Curator-4	1
RIPK2	27235368	Viral Infection	Curator-4	1
RIPK2	27235368	Bacterial Infection	Curator-4	1
RIPK2	27235368	Viral Infection	Curator-4	1
RIPK2	27235368	infection	neXtA5	1
RIPK2	27235368	infection	neXtA5	1
RIPK2	27235368	bacteria	neXtA5	B
SGK1	18768591	Not relevant	Curator-1	0
SGK1	18768591	Not relevant	Curator-3	0
SGK1	18768591	fibrosis	neXtA5	A
SGK1	18768591	fibrosis	neXtA5	A
SGK1	18768591	fibrosis	neXtA5	A
SGK1	18768591	fibrosis	neXtA5	A
SGK1	18768591	nephropathy	neXtA5	B
SGK1	18768591	nephrotic syndrome	neXtA5	B
SGK1	18768591	nephrotic syndrome	neXtA5	B
SGK1	18768591	nephrotic syndrome	neXtA5	B
SGK1	18768591	proteinuria	neXtA5	C
SGK1	18768591	body weight gain	neXtA5	D
SGK1	18768591	fibrosis	neXtA5	A
SGK1	18768591	fibrosis	neXtA5	A
SGK1	18768591	ascites	neXtA5	E
SGK1	18768591	nephrotic syndrome	neXtA5	B
SGK1	18768591	nephrotic syndrome	neXtA5	B
SGK1	18768591	ascites	neXtA5	E
SGK1	18768591	nephrotic syndrome	neXtA5	B
SGK1	18768591	proteinuria	neXtA5	C
SGK1	20110688	Intestinal Neoplasm	Curator-1	1
SGK1	20110688	Intestinal Neoplasm	Curator-3	1
SGK1	20110688	colorectal cancer	neXtA5	1
SGK1	20110688	gastrointestinal tumors	neXtA5	1
SGK1	20110688	intestinal tumors	neXtA5	1
SGK1	20110688	intestinal tumors	neXtA5	1
SGK1	20110688	tumor	neXtA5	A
SGK1	20110688	Adenomatous polyposis coli	neXtA5	B
SGK1	20110688	intestinal tumors	neXtA5	1
SGK1	20110688	intestinal tumors	neXtA5	1
SGK1	21170869	Not relevant	Curator-1	0
SGK1	21170869	Not relevant	Curator-3	0
SGK1	21170869	blood pressure	neXtA5	A
SGK1	21170869	gene variant	neXtA5	B
SGK1	21170869	obesity	neXtA5	C
SGK1	21170869	condition	neXtA5	D
SGK1	21170869	essential hypertension	neXtA5	A
SGK1	21170869	gene variant	neXtA5	B
SGK1	21170869	syndrome	neXtA5	E
SGK1	21170869	insulin resistance	neXtA5	F
SGK1	21170869	metabolic syndrome	neXtA5	G
SGK1	21170869	type 2 diabetes	neXtA5	H
SGK1	21170869	Obesity	neXtA5	C
SGK1	21170869	gene variant	neXtA5	B
SGK1	21170869	gene variant	neXtA5	B
SGK1	21170869	pathogenesis	neXtA5	I
SGK1	21170869	coagulation	neXtA5	J
SGK1	21170869	gene variant	neXtA5	B
SGK1	21563193	Prostate Carcinoma	Curator-1	1
SGK1	21563193	Prostate Carcinoma	Curator-1	1
SGK1	21563193	Prostate Carcinoma	Curator-1	1
SGK1	21563193	Prostate Carcinoma	Curator-1	1
SGK1	21563193	Prostate Carcinoma	Curator-1	1
SGK1	21563193	Prostate Carcinoma	Curator-3	1
SGK1	21563193	Prostate Carcinoma	Curator-3	1
SGK1	21563193	Prostate Carcinoma	Curator-3	1
SGK1	21563193	Prostate Carcinoma	Curator-3	1
SGK1	21563193	Prostate Carcinoma	Curator-3	1
SGK1	21563193	tumors	neXtA5	A
SGK1	21563193	tumor	neXtA5	A
SGK1	21563193	tumors	neXtA5	A
SGK1	21563193	recurrence	neXtA5	B
SGK1	21563193	recurrence	neXtA5	B
SGK1	21563193	recurrence	neXtA5	B
SGK1	21563193	staining	neXtA5	C
SGK1	21563193	staining	neXtA5	C
SGK1	21563193	prostate cancers	neXtA5	1
SGK1	21563193	prostate cancers	neXtA5	1
SGK1	21563193	prostate cancer	neXtA5	1
SGK1	21563193	prostate cancer	neXtA5	1
SGK1	21563193	cancers	neXtA5	A
SGK1	21563193	cancers	neXtA5	A
SGK1	21563193	cancer	neXtA5	A
SGK1	21563193	cancer	neXtA5	A
SGK1	21563193	cancers	neXtA5	A
SGK1	23055545	Adrenal Cortex Carcinoma	Curator-1	1
SGK1	23055545	Adrenal Cortex Carcinoma	Curator-1	1
SGK1	23055545	Adrenal Cortex Carcinoma	Curator-3	1
SGK1	23055545	Adrenal Cortex Carcinoma	Curator-3	1
SGK1	23055545	adrenocortical carcinoma	neXtA5	1
SGK1	23055545	tumors	neXtA5	A
SGK1	23055545	tumor	neXtA5	A
SGK1	23055545	adenomas	neXtA5	B
SGK1	23055545	adrenocortical carcinoma	neXtA5	1
SGK1	23055545	adrenocortical tumors	neXtA5	1
SGK1	23055545	adenomas	neXtA5	B
SGK1	23055545	adrenocortical tumors	neXtA5	1
SGK1	23055545	carcinomas	neXtA5
SGK1	23055545	tumors	neXtA5
SGK1	23055545	adrenocortical tumors	neXtA5	1
SGK1	23055545	allelic loss	neXtA5	C
SGK1	23055545	tumor progression	neXtA5	D
SGK1	23055545	adrenocortical tumors	neXtA5	1
SGK1	24602173	IgA Nephropathy	Curator-1	1
SGK1	24602173	IgA Nephropathy	Curator-1	1
SGK1	24602173	IgA Nephropathy	Curator-3	1
SGK1	24602173	IgA Nephropathy	Curator-3	1
SGK1	24602173	IgA Nephropathy	Curator-3	1
SGK1	24602173	glomerulonephritis	neXtA5	A
SGK1	24602173	diseases	neXtA5	B
SGK1	24602173	hypertension	neXtA5	C
SGK1	24602173	nephropathy	neXtA5	1
SGK1	24602173	IgA nephropathy	neXtA5	1
SGK1	24602173	IgA nephropathy	neXtA5	1
SGK1	24602173	IgA nephropathy	neXtA5	1
SGK1	24602173	renal insufficiency	neXtA5	D
SGK1	24602173	proteinuria	neXtA5	E
SGK1	24602173	diabetic nephropathy	neXtA5
SGK1	24602173	proteinuria	neXtA5	E
SGK1	24602173	IgA nephropathy	neXtA5	1
SGK1	24602173	renal insufficiency	neXtA5	D
SGK1	25614279	Not relevant	Curator-1	0
SGK1	25614279	Not relevant	Curator-3	0
SGK1	25614279	peritonitis	neXtA5	A
SGK1	25614279	inflammation	neXtA5	B
SGK1	25614279	inflammation	neXtA5	B
SGK1	25614279	Atherosclerosis	neXtA5	C
SGK1	25614279	infiltration	neXtA5	D
SGK1	25614279	vascular	neXtA5	E
SGK1	25614279	vascular	neXtA5	E
SGK1	25614279	vascular	neXtA5	E
SGK1	25614279	vascular	neXtA5	E
SGK1	25614279	invasion	neXtA5	F
SGK1	25614279	invasion	neXtA5	F
SGK1	25614279	invasion	neXtA5	F
SGK1	25614279	inflammatory disease	neXtA5	B
SGK1	25614279	inflammation	neXtA5	B
SGK1	25614279	peritonitis	neXtA5	A
SGK1	25614279	inflammation	neXtA5	B
SGK1	25944668	Not relevant	Curator-1	0
SGK1	25944668	Not relevant	Curator-3	0
SGK1	25944668	thrombus	neXtA5	A
SGK1	25944668	thrombosis	neXtA5	A
SGK1	25944668	thrombus	neXtA5	A
SGK1	25944668	injury	neXtA5	B
SGK1	25944668	vascular	neXtA5	C
SGK1	25944668	adhesion	neXtA5	D
SGK1	25944668	platelets	neXtA5	E
SGK1	25944668	platelets	neXtA5	E
SGK1	25944668	platelets	neXtA5	E
SGK1	25944668	platelets	neXtA5	E
SGK1	25944668	platelets	neXtA5	E
SGK1	25944668	occlusion	neXtA5	A
SGK1	25944668	thrombus	neXtA5	A
SGK1	27251632	Not relevant	Curator-1	0
SGK1	27251632	Not relevant	Curator-3	0
SGK1	27251632	NCI-H460	neXtA5	A
SGK1	27251632	NCI-H460	neXtA5	A
SGK1	27251632	NCI-H460	neXtA5	A
SGK1	27251632	NCI-H460	neXtA5	A
SGK1	27251632	accumulation	neXtA5	B
SGK1	27251632	cancer cell growth	neXtA5	C
SGK1	27251632	sensitivity	neXtA5	D
SGK1	27251632	sensitivity	neXtA5	D
SGK1	27251632	lung adenocarcinoma	neXtA5	E
SGK1	27251632	dependence	neXtA5	F
SGK1	27251632	hypoxia	neXtA5	G
SGK1	27251632	hypoxic	neXtA5	G
SGK1	27251632	hypoxic	neXtA5	G
SGK1	27251632	hypoxia	neXtA5	G
SGK1	27251632	hypoxic	neXtA5	G
SGK1	27251632	hypoxia	neXtA5	G
SGK1	27251632	hypoxia	neXtA5	G
SGK1	27251632	hypoxic	neXtA5	G
SGK1	27251632	desaturation	neXtA5	H
SGK1	27251632	desaturation	neXtA5	H
SGK1	27251632	radiation	neXtA5	I
SGK1	27251632	radiation	neXtA5	I
SGK1	27251632	cancer	neXtA5	J
SGK1	27251632	cancer	neXtA5	J
SGK1	27251632	cancer	neXtA5	J
SGK1	27251632	cancer	neXtA5	J
SGK1	27251632	cancer	neXtA5	J
SGK1	27251632	cancer	neXtA5	J
STK11	11212897	Metastatic Malignant Neoplasm in the Brain	Curator-2	1
STK11	11212897	Metastatic Malignant Neoplasm	Curator-2	2
STK11	11212897	Peutz-Jeghers syndrome	Curator-3	3
STK11	11212897	Metastatic Malignant Neoplasm in the Brain (negatif)	Curator-3	1
STK11	11212897	germline mutation	neXtA5	A
STK11	11212897	germline mutations	neXtA5	A
STK11	11212897	loss of heterozygosity	neXtA5	B
STK11	11212897	tumorigenesis	neXtA5	C
STK11	11212897	carcinogenesis	neXtA5	C
STK11	11212897	metastases	neXtA5	D
STK11	11212897	metastases	neXtA5	D
STK11	11212897	metastases	neXtA5	D
STK11	11212897	metastases	neXtA5	D
STK11	11212897	brain tumors	neXtA5	1
STK11	11212897	carcinomas	neXtA5	C
STK11	11212897	carcinoma	neXtA5	C
STK11	11212897	carcinoma	neXtA5	C
STK11	11212897	glioma	neXtA5	1
STK11	11212897	inherited disease	neXtA5	E
STK11	11212897	medulloblastoma	neXtA5	F
STK11	11212897	meningioma	neXtA5	1
STK11	11212897	tumors	neXtA5	C
STK11	11212897	schwannoma	neXtA5	1
STK11	11212897	neuroblastoma	neXtA5	1
STK11	11212897	Peutz-Jeghers syndrome	neXtA5	3
STK11	11212897	pituitary adenoma	neXtA5	G
STK11	11212897	papilloma of the choroid plexus	neXtA5	H
STK11	11212897	germinoma	neXtA5	I
STK11	11212897	brain metastases	neXtA5	1
STK11	11212897	brain metastases	neXtA5	1
STK11	11212897	mutation	neXtA5	A
STK11	11212897	lung cancer	neXtA5	G
STK11	11212897	primary CNS lymphoma	neXtA5	H
STK11	11212897	malignant neoplasms	neXtA5	2
STK11	11212897	plasmocytoma	neXtA5	J
STK11	11212897	primary carcinomas	neXtA5	C
STK11	12533684	Cervical Adenocarcinoma	Curator-2	1
STK11	12533684	Cervical Adenocarcinoma	Curator-2	1
STK11	12533684	Cervical Adenocarcinoma	Curator-2	1
STK11	12533684	Cervical Adenocarcinoma	Curator-2	1
STK11	12533684	Cervical Mucinous Adenocarcinoma, Minimal Deviation Type	Curator-3	1
STK11	12533684	Peutz-Jeghers syndrome	Curator-3	2
STK11	12533684	germline mutation	neXtA5	A
STK11	12533684	mucinous adenocarcinomas	neXtA5	B
STK11	12533684	mucinous adenocarcinomas	neXtA5	B
STK11	12533684	endocervical adenocarcinomas	neXtA5	1
STK11	12533684	adenocarcinoma	neXtA5	C
STK11	12533684	adenocarcinomas	neXtA5	C
STK11	12533684	squamous cell carcinomas	neXtA5	D
STK11	12533684	squamous cell carcinomas	neXtA5	D
STK11	12533684	cysts	neXtA5	E
STK11	12533684	disorder	neXtA5	F
STK11	12533684	metaplasia	neXtA5	G
STK11	12533684	tumor	neXtA5	H
STK11	12533684	tumor	neXtA5	H
STK11	12533684	Peutz-Jeghers syndrome	neXtA5	2
STK11	12533684	clear cell adenocarcinoma	neXtA5	I
STK11	12533684	endometrioid adenocarcinomas	neXtA5	J
STK11	12533684	adenocarcinoma of the uterine cervix	neXtA5	1
STK11	12533684	adenocarcinoma of the uterine cervix	neXtA5	1
STK11	12533684	adenocarcinoma of the uterine cervix	neXtA5	1
STK11	12533684	polyposis	neXtA5	H
STK11	12533684	mutation	neXtA5	A
STK11	12533684	mutation	neXtA5	A
STK11	12533684	gastrointestinal	neXtA5	K
STK11	12533684	gastric metaplasia	neXtA5	L
STK11	12533684	mucinous adenocarcinomas	neXtA5	B
STK11	12533684	endocervical adenocarcinomas	neXtA5	1
STK11	12533684	adenocarcinomas	neXtA5	C
STK11	12533684	squamous cell carcinomas	neXtA5	D
STK11	12533684	cysts	neXtA5	E
STK11	12533684	metaplasia	neXtA5	G
STK11	12533684	tumor	neXtA5	H
STK11	12533684	clear cell adenocarcinoma	neXtA5	I
STK11	12533684	endometrioid adenocarcinomas	neXtA5	J
STK11	12533684	gastric metaplasia	neXtA5	L
STK11	19615099	Peutz-Jeghers Syndrome	Curator-2	1
STK11	19615099	Gastric Carcinoma	Curator-2	2
STK11	19615099	Peutz-Jeghers syndrome	Curator-3	1
STK11	19615099	Gastric Carcinoma	Curator-3	2
STK11	19615099	frameshift mutation	neXtA5	A
STK11	19615099	frameshift mutation	neXtA5	A
STK11	19615099	germline mutation	neXtA5	B
STK11	19615099	germline mutations	neXtA5	B
STK11	19615099	carcinoma	neXtA5	C
STK11	19615099	disease	neXtA5	D
STK11	19615099	hereditary disease	neXtA5	D
STK11	19615099	neoplasms	neXtA5	C
STK11	19615099	Peutz-Jeghers syndrome	neXtA5	1
STK11	19615099	polyposis	neXtA5	E
STK11	19615099	amplification	neXtA5	F
STK11	19615099	gastric cancer	neXtA5	2
STK11	19615099	gastric cancer	neXtA5	2
STK11	19615099	gastrointestinal	neXtA5	G
STK11	21118512	Peutz-Jeghers Syndrome	Curator-2	1
STK11	21118512	Peutz-Jeghers Syndrome	Curator-2	1
STK11	21118512	Peutz-Jeghers syndrome	Curator-3	1
STK11	21118512	Peutz-Jeghers syndrome	Curator-3	1
STK11	21118512	Peutz-Jeghers syndrome	Curator-3	1
STK11	21118512	amplification	neXtA5	A
STK11	21118512	germline mutations	neXtA5	B
STK11	21118512	polyposis	neXtA5	C
STK11	21118512	disease	neXtA5	D
STK11	21118512	Peutz-Jeghers syndrome	neXtA5	1
STK11	21118512	sensitive	neXtA5	E
STK11	21118512	tumor	neXtA5	F
STK11	21118512	point mutations	neXtA5	B
STK11	21118512	mutation	neXtA5	B
STK11	21118512	germline mutation	neXtA5	B
STK11	21118512	frameshift mutation	neXtA5	B
STK11	21118512	genetic predisposition	neXtA5	G
STK11	21118512	gastrointestinal	neXtA5	H
STK11	21118512	Mutation	neXtA5	B
STK11	21118512	inherited disease	neXtA5	I
STK11	21118512	disease	neXtA5	D
SYK	24523870	Ductal Breast Carcinoma In Situ	Curator-1	1
SYK	24523870	Invasive Ductal Carcinoma, Not Otherwise Specified	Curator-1	1
SYK	24523870	Ductal Breast Carcinoma In Situ	Curator-1	1
SYK	24523870	Invasive Ductal Carcinoma, Not Otherwise Specified	Curator-1	1
SYK	24523870	Ductal Breast Carcinoma In Situ	Curator-4	1
SYK	24523870	Invasive Ductal Carcinoma, Not Otherwise Specified	Curator-4	1
SYK	24523870	Ductal Breast Carcinoma In Situ	Curator-4	1
SYK	24523870	Invasive Ductal Carcinoma, Not Otherwise Specified	Curator-4	1
SYK	24523870	Allelic loss	neXtA5	A
SYK	24523870	allelic loss	neXtA5	A
SYK	24523870	metastases	neXtA5	B
SYK	24523870	outcome	neXtA5	C
SYK	24523870	DCIS	neXtA5	1
SYK	24523870	ductal carcinoma in situ	neXtA5	1
SYK	24523870	metastatic disease	neXtA5	B
SYK	24523870	tumor	neXtA5	D
SYK	24523870	tumor	neXtA5	D
SYK	24523870	invasive	neXtA5	E
SYK	24523870	infiltrating ductal carcinoma	neXtA5	1
SYK	24523870	infiltration	neXtA5	F
SYK	24523870	infiltration	neXtA5	F
SYK	24523870	genomic instability	neXtA5	G
SYK	24523870	breast cancer	neXtA5	1
SYK	24523870	Luminal A	neXtA5	H
SYK	24523870	invasion	neXtA5	E
SYK	24523870	Cancer	neXtA5	D
SYK	24523870	DCIS	neXtA5	1
SYK	24523870	infiltration	neXtA5	F
SYK	24523870	Luminal A	neXtA5	H
SYK	24523870	metastases	neXtA5	B
SYK	25148222	T Lymphoblastic Lymphoma	Curator-1	2
SYK	25148222	Acute Panmyelosis with Myelofibrosis	Curator-1	3
SYK	25148222	leukocytosis	Curator-1	5
SYK	25148222	myelofibrosis	Curator-1	3
SYK	25148222	Acute Myeloid Leukemia	Curator-1	6
SYK	25148222	Hematopoietic and Lymphoid Cell Neoplasm	Curator-4	1
SYK	25148222	T Lymphoblastic Lymphoma	Curator-4	2
SYK	25148222	Acute Panmyelosis with Myelofibrosis	Curator-4	3
SYK	25148222	Myeloproliferative Neoplasm	Curator-4	4
SYK	25148222	Myelodysplastic/Myeloproliferative Neoplasm	Curator-4	4
SYK	25148222	leukocytosis	Curator-4	5
SYK	25148222	myelofibrosis	Curator-4	3
SYK	25148222	Acute Myeloid Leukemia	Curator-4	6
SYK	25148222	myelofibrosis	Curator-4	3
SYK	25148222	deletion	neXtA5	A
SYK	25148222	myelofibrosis	neXtA5	3
SYK	25148222	myelofibrosis	neXtA5	3
SYK	25148222	myelofibrosis	neXtA5	3
SYK	25148222	diseases	neXtA5	B
SYK	25148222	diseases	neXtA5	B
SYK	25148222	leukemia	neXtA5	6
SYK	25148222	acute myeloid leukemia	neXtA5	6
SYK	25148222	lymphoma	neXtA5	2
SYK	25148222	T-cell lymphomas	neXtA5	2
SYK	25148222	infiltration	neXtA5	C
SYK	25148222	acute panmyelosis	neXtA5	3
SYK	25148222	erythroid dysplasia	neXtA5	D
SYK	25148222	myelofibrosis	neXtA5	3
SYK	25148222	myelofibrosis	neXtA5	3
SYK	25148222	T-cell lymphomas	neXtA5	2
SYK	25148222	acute panmyelosis	neXtA5	3
SYK	25148222	erythroid dysplasia	neXtA5	D
SYK	25715120	Thin Membrane Nephropathy	Curator-1	1
SYK	25715120	Minimal Change Glomerulonephritis	Curator-1	2
SYK	25715120	Membranous Glomerulonephritis	Curator-1	2
SYK	25715120	IgA nephropathy	Curator-1	3
SYK	25715120	Membranous Lupus Nephritis	Curator-1	4
SYK	25715120	glomerulonephritis	Curator-1	3
SYK	25715120	Minimal Change Glomerulonephritis	Curator-1	2
SYK	25715120	Anti-Glomerular Basement Membrane Disease	Curator-1	5
SYK	25715120	Acute Tubular Necrosis	Curator-1	6
SYK	25715120	proliferative glomerulonephritis	Curator-1	2
SYK	25715120	Thin Membrane Nephropathy	Curator-4	1
SYK	25715120	Minimal Change Glomerulonephritis	Curator-4	2
SYK	25715120	Membranous Glomerulonephritis	Curator-4	2
SYK	25715120	IgA nephropathy	Curator-4	3
SYK	25715120	Membranous Lupus Nephritis	Curator-4	4
SYK	25715120	glomerulonephritis	Curator-4	3
SYK	25715120	Anti-Glomerular Basement Membrane Disease	Curator-4	5
SYK	25715120	acute tubular necrosis	Curator-4	6
SYK	25715120	proliferative glomerulonephritis	Curator-4	2
SYK	25715120	pathogenesis	neXtA5	A
SYK	25715120	outcome	neXtA5	B
SYK	25715120	glomerulonephritis	neXtA5	3
SYK	25715120	glomerulonephritides	neXtA5	C
SYK	25715120	glomerulonephritis	neXtA5	3
SYK	25715120	disease	neXtA5	D
SYK	25715120	disease	neXtA5	D
SYK	25715120	membranous nephropathy	neXtA5	1
SYK	25715120	acute tubular necrosis	neXtA5	6
SYK	25715120	lupus nephritis	neXtA5	4
SYK	25715120	lupus nephritis	neXtA5	4
SYK	25715120	minimal change disease	neXtA5	D
SYK	25715120	IgA nephropathy	neXtA5	3
SYK	25715120	IgA nephropathy	neXtA5	3
SYK	25715120	proliferative glomerulonephritis	neXtA5	2
SYK	25715120	lesion	neXtA5	E
SYK	25715120	creatinine	neXtA5	F
SYK	25715120	antiglomerular basement membrane disease	neXtA5	5
SYK	25715120	antiglomerular basement membrane disease	neXtA5	5
SYK	25715120	glomerulonephritis	neXtA5	3
SYK	25715120	lupus nephritis	neXtA5	4
SYK	25715120	IgA nephropathy	neXtA5	3
SYK	25715120	IgA nephropathy	neXtA5	3
SYK	25715120	antiglomerular basement membrane disease	neXtA5	5
SYK	26251216	Glomerulonephritis	Curator-1	1
SYK	26251216	Rapidly Progressive Glomerulonephritis	Curator-1	1
SYK	26251216	Rapidly Progressive Glomerulonephritis	Curator-1	1
SYK	26251216	glomerulonephritis	Curator-4	1
SYK	26251216	rapidly progressive glomerulonephritis	Curator-4	1
SYK	26251216	glomerulonephritis	Curator-4	1
SYK	26251216	Chronic Active Inflammation	Curator-4	2
SYK	26251216	rapidly progressive glomerulonephritis	Curator-4	1
SYK	26251216	nephritis	Curator-4	1
SYK	26251216	gene deletion	neXtA5	A
SYK	26251216	gene deletion	neXtA5	A
SYK	26251216	deletion	neXtA5	A
SYK	26251216	glomerulonephritis	neXtA5	1
SYK	26251216	glomerulonephritis	neXtA5	1
SYK	26251216	glomerulonephritides	neXtA5	1
SYK	26251216	glomerulonephritis	neXtA5	1
SYK	26251216	nephritis	neXtA5	1
SYK	26251216	nephritis	neXtA5	1
SYK	26251216	nephritis	neXtA5	1
SYK	26251216	nephritis	neXtA5	1
SYK	26251216	nephrotoxic	neXtA5	B
SYK	26251216	nephrotoxic	neXtA5	B
SYK	26251216	nephrotoxic	neXtA5	B
SYK	26251216	nephrotoxic	neXtA5	B
SYK	26251216	disease	neXtA5	C
SYK	26251216	diseases	neXtA5	C
SYK	26251216	fibrosis	neXtA5	D
SYK	26251216	fibrosis	neXtA5	D
SYK	26251216	inflammation	neXtA5	2
SYK	26251216	inflammation	neXtA5	2
SYK	26251216	inflammation	neXtA5	2
SYK	26251216	kidney disease	neXtA5	E
SYK	26251216	rapidly progressive glomerulonephritis	neXtA5	1
SYK	26251216	rapidly progressive glomerulonephritis	neXtA5	1
SYK	26251216	rapidly progressive glomerulonephritis	neXtA5	1
SYK	26251216	infiltration	neXtA5	F
SYK	26251216	infiltration	neXtA5	F
SYK	26251216	glomerulonephritis	neXtA5	1
SYK	26251216	nephrotoxic	neXtA5	B
SYK	27322771	Ischemic reperfusion injury	Curator-1	1
SYK	27322771	Ischemic reperfusion injury/renal failure? (but it's the consequence of IR ischemia)	Curator-1	1
SYK	27322771	Ischemic reperfusion injury	Curator-4	1
SYK	27322771	Ischemic reperfusion injury	Curator-4	1
SYK	27322771	accumulation	neXtA5	A
SYK	27322771	gene deletion	neXtA5	B
SYK	27322771	acute renal failure	neXtA5	C
SYK	27322771	condition	neXtA5	D
SYK	27322771	ischemia	neXtA5	1
SYK	27322771	Ischemia	neXtA5	1
SYK	27322771	injury	neXtA5	E
SYK	27322771	injury	neXtA5	E
SYK	27322771	injury	neXtA5	E
SYK	27322771	injury	neXtA5	E
SYK	27322771	injury	neXtA5	E
SYK	27322771	infiltration	neXtA5	F
SYK	27322771	renal failure	neXtA5	C
SYK	27322771	adhesion	neXtA5	G
SYK	27322771	platelets	neXtA5	H
SYK	27322771	chronic renal failure	neXtA5	C
SYK	27322771	acute renal failure	neXtA5	C
SYK	27322771	injury	neXtA5	E
SYK	27322771	injury	neXtA5	E
SYK	27322771	renal failure	neXtA5	C
SYK	27322771	injury	neXtA5	E
ZAP70	16280661	Not relevant	Curator-2	0
ZAP70	16280661	T Lymphoblastic Lymphoma	Curator-4	1
ZAP70	16280661	Small Lymphocytic Lymphoma	Curator-4	1
ZAP70	16280661	B Acute Lymphoblastic Leukemia	Curator-4	1
ZAP70	16280661	Diffuse Large B-Cell Lymphoma	Curator-4	1
ZAP70	16280661	follicular lymphoma	Curator-4	1
ZAP70	16280661	lymphoplasmacytic lymphoma	Curator-4	1
ZAP70	16280661	B-cell lymphomas	neXtA5	1
ZAP70	16280661	B-cell neoplasms	neXtA5	1
ZAP70	16280661	B-cell lymphomas	neXtA5	1
ZAP70	16280661	disorders	neXtA5	A
ZAP70	16280661	lymphomas	neXtA5	1
ZAP70	16280661	lymphoma	neXtA5	1
ZAP70	16280661	lymphoma	neXtA5	1
ZAP70	16280661	follicular lymphomas	neXtA5	1
ZAP70	16280661	follicular lymphoma	neXtA5	1
ZAP70	16280661	non-Hodgkin lymphomas	neXtA5	1
ZAP70	16280661	lymphoplasmacytic lymphoma	neXtA5	1
ZAP70	16280661	neoplasms	neXtA5	B
ZAP70	16280661	neoplasms	neXtA5	B
ZAP70	16280661	T-cell lymphomas	neXtA5	1
ZAP70	16280661	peripheral T-cell lymphomas	neXtA5	1
ZAP70	16280661	anaplastic large cell lymphomas	neXtA5	1
ZAP70	16280661	EBV infection	neXtA5	C
ZAP70	16280661	MALT lymphomas	neXtA5	1
ZAP70	16280661	mantle cell lymphomas	neXtA5	1
ZAP70	16280661	marginal zone B-cell lymphomas	neXtA5	1
ZAP70	16280661	T-lymphoblastic lymphomas	neXtA5	1
ZAP70	16280661	B-cell acute lymphoblastic leukemia	neXtA5	1
ZAP70	16280661	Diffuse large B-cell lymphomas	neXtA5	1
ZAP70	16280661	diffuse large B-cell lymphoma	neXtA5	1
ZAP70	16280661	lymphomas. Histiocytic	neXtA5	1
ZAP70	16280661	DLBCL	neXtA5	1
ZAP70	16280661	malignant neoplasms	neXtA5	B
ZAP70	16280661	Hodgkin lymphomas	neXtA5	1
ZAP70	16280661	Tumor	neXtA5	B
ZAP70	18465772	Not relevant	Curator-2	0
ZAP70	18465772	Not relevant	Curator-4	0
ZAP70	18465772	tumor	neXtA5	A
ZAP70	18465772	accumulation	neXtA5	B
ZAP70	18465772	outcome	neXtA5	C
ZAP70	18465772	leukemia	neXtA5	D
ZAP70	18509675	Severe Combined Immunodeficiency	Curator-2	1
ZAP70	18509675	Eczema	Curator-2	2
ZAP70	18509675	Omenn Syndrome	Curator-2	3
ZAP70	18509675	Severe Combined Immunodeficiency	Curator-2	1
ZAP70	18509675	Severe Combined Immunodeficiency	Curator-4	1
ZAP70	18509675	Omenn syndrome	Curator-4	3
ZAP70	18509675	severe combined immunodeficiencies	neXtA5	1
ZAP70	18509675	SCID	neXtA5	1
ZAP70	18509675	atopic dermatitis	neXtA5	2
ZAP70	18509675	Omenn syndrome	neXtA5	3
ZAP70	18509675	SCID	neXtA5	1
ZAP70	18509675	immunodeficiency	neXtA5	1
ZAP70	18509675	lymphopenia	neXtA5	A
ZAP70	18509675	atopic dermatitis	neXtA5	2
ZAP70	18509675	SCID	neXtA5	1
ZAP70	18509675	immunodeficiency	neXtA5	1
ZAP70	18509675	Omenn syndrome	neXtA5	3
ZAP70	19377082	Chronic Lymphocytic Leukemia	Curator-2	1
ZAP70	19377082	Chronic Lymphocytic Leukemia	Curator-2	1
ZAP70	19377082	Chronic Lymphocytic Leukemia	Curator-2	1
ZAP70	19377082	Chronic Lymphocytic Leukemia	Curator-4	1
ZAP70	19377082	adhesion	neXtA5	A
ZAP70	19377082	disease	neXtA5	B
ZAP70	19377082	adhesion	neXtA5	A
ZAP70	19377082	adhesion	neXtA5	A
ZAP70	19377082	adhesion	neXtA5	A
ZAP70	19377082	outcome	neXtA5	C
ZAP70	19377082	adhesion	neXtA5	A
ZAP70	19377082	adhesion	neXtA5	A
ZAP70	22548957	Acute Lymphoblastic Leukemia	Curator-2	1
ZAP70	22548957	Acute Lymphoblastic Leukemia	Curator-2	1
ZAP70	22548957	Acute Lymphoblastic Leukemia	Curator-2	1
ZAP70	22548957	B Acute Lymphoblastic Leukemia	Curator-4	1
ZAP70	22548957	T Acute Lymphoblastic Leukemia	Curator-4	1
ZAP70	22548957	Acute Lymphoblastic Leukemia	Curator-4	1
ZAP70	22548957	T Acute Lymphoblastic Leukemia	Curator-4	1
ZAP70	22548957	cytogenetic abnormalities	neXtA5	A
ZAP70	22548957	disease	neXtA5	B
ZAP70	22548957	adult ALL	neXtA5	1
ZAP70	22548957	adult ALL	neXtA5	1
ZAP70	22548957	adult ALL	neXtA5	1
ZAP70	22548957	B-ALL	neXtA5	1
ZAP70	22548957	B-ALL	neXtA5	1
ZAP70	22548957	lymphoproliferative disorders	neXtA5	1
ZAP70	22548957	cytogenetic abnormalities	neXtA5	A
ZAP70	23225571	Chronic Lymphocytic Leukemia	Curator-2	1
ZAP70	23225571	Chronic Lymphocytic Leukemia	Curator-2	1
ZAP70	23225571	Chronic Lymphocytic Leukemia	Curator-4	1
ZAP70	23225571	Chronic Lymphocytic Leukemia	Curator-4	1
ZAP70	23225571	Staining	neXtA5	A
ZAP70	23225571	mutation	neXtA5	B
ZAP70	23893575	Chronic Lymphocytic Leukemia	Curator-2	1
ZAP70	23893575	Acute Lymphoblastic Leukemia	Curator-2	1
ZAP70	23893575	Acute Lymphoblastic Leukemia	Curator-2	1
ZAP70	23893575	Acute Lymphoblastic Leukemia	Curator-2	1
ZAP70	23893575	Not relevant	Curator-4	0
ZAP70	23893575	genomic instability	neXtA5	A
ZAP70	23893575	chromosomal abnormalities	neXtA5	B
ZAP70	23893575	clonal evolution	neXtA5	C
ZAP70	23893575	del(17)(p13)	neXtA5	D
ZAP70	23893575	del(6)(q21)	neXtA5	D
ZAP70	23893575	del(11)	neXtA5	D
ZAP70	23893575	del(13)(q14)	neXtA5	D
ZAP70	23893575	trisomy 12	neXtA5	E
ZAP70	23893575	diseases	neXtA5	F
ZAP70	23893575	mutation	neXtA5	G
ZAP70	23893575	chromosomal aberrations	neXtA5	B
ZAP70	23893575	lymphoproliferative disorder	neXtA5	H
ZAP70	23893575	aggressive clinical course	neXtA5	I
ZAP70	23893575	cytogenetic abnormalities	neXtA5	B
ZAP70	23893575	clonal evolution	neXtA5	J
